# Supplementary material for: Functional symmetrization of neuromotor modules during locomotor development in human infants
Source: Commun Biol. 2025 Dec 18;8:1782. doi: 10.1038/s42003-025-09198-y (PMC12714737; doi:10.1038/s42003-025-09198-y)
Supplement: Supplementary file 4 — Supplementary Data 1 [file 42003_2025_9198_MOESM4_ESM.xlsx]

## Sheet: CH1-CH2
	Between-stage Similarity: CH1-CH2
	For each lower limb of each subject, we aligned the KMSs across four infantile stages with the highest Pearson similarity. Based on the determined KMS pairs between CH1 and CH2, we computed the pearson correlation of KS/MS/KMS for each pair (shared muscles), then derived the mean across all the pairs.
	lower limb	Subject	KS	MS	KMS	Days between 2 stages./1000
	Left	s1	0.226411	0.623056	0.815549	0.113
		s2	Missing data because s2 did not have KMS at CH1 (no valid gait cycle)
		s3	-0.0214138	0.659415	0.653886	0.033
		s4	0.0699843	0.384059	0.5707	0.086
		s5	0.531387	0.243861	0.673931	0.119
		s6	Missing data because s6 did not have KMS at CH2 (no valid gait cycle)
		s7	0.295067	0.775483	0.610362	0.136
		s8	0.356344	0.695417	0.522165	0.074
		s9	0.0486503	0.649774	0.698221	0.078
		s10	0.350488	0.893431	0.879437	0.056
		s11	0.275466	0.809359	0.780471	0.077
	Right	s1	0.783233	0.142907	0.760368	0.113
		s2	Missing data because s2 did not have KMS at CH1 (no valid gait cycle)
		s3	0.433183	0.288037	0.614382	0.033
		s4	0.696037	0.517551	0.566782	0.086
		s5	0.134799	0.39232	0.265041	0.119
		s6	Missing data because s6 did not have KMS at CH1 & CH2 (no valid gait cycle)
		s7	-0.200525	0.77533	0.738832	0.136
		s8	0.557108	0.848833	0.802046	0.074
		s9	0.343923	0.458485	0.765392	0.078
		s10	0.40632	0.240821	0.655447	0.056
		s11	Missing data because s11 did not have KMS at CH2 (no valid gait cycle)

## Sheet: CH2-CH3
	Between-stage Similarity: CH2-CH3
	For each lower limb of each subject, we aligned the KMSs across four infantile stages with the highest Pearson similarity. Based on the determined KMS pairs between CH2 and CH3, we computed the pearson correlation of KS/MS/KMS for each pair (shared muscles), then derived the mean across all the pairs.
	lower limb	Subject	KS	MS	KMS	Days between 2 stages./1000	Notes
	Left	s1	0.200469	0.796007	0.831189	0.066
		s2	0.487299	0.484624	0.8534	0.09
		s3	0.247797	0.131283	0.515838	0.064
		s4	0.351555	0.252785	0.522193	0	The similarity values of this subject were not considered for examining the populational statistics, because the duration of 0 day could not actually reflect the effects of daily living on shaping the KMS.
		s5	0.516074	0.595852	0.614682	0	Same situation as above
		s6	Missing data because s6 did not have KMS at CH2 (no valid gait cycle)
		s7	0.637659	0.949545	0.841272	0	Same situation as above
		s8	0.442591	0.719174	0.723002	0	Same situation as above
		s9	0.641706	0.855792	0.896908	0.112
		s10	0.422883	0.227528	0.52743	0.112
		s11	Missing data because s11 did not have KMS at CH3 (no valid gait cycle)
	Right	s1	0.315758	0.16726	0.447042	0.066
		s2	0.770348	0.324811	0.640202	0.09
		s3	0.391049	-0.0171569	0.344846	0.064
		s4	0.521932	0.431707	0.706742	0	Same situation as above
		s5	0.387267	0.390438	0.285829	0	Same situation as above
		s6	Missing data because s6 did not have KMS at CH2 (no valid gait cycle)
		s7	0.295053	0.792857	0.664488	0	Same situation as above
		s8	0.91092	0.963939	0.963259	0	Same situation as above
		s9	0.611254	0.551851	0.763697	0.112
		s10	0.277899	0.271489	0.595908	0.112
		s11	Missing data because s11 did not have KMS at CH2 & CH3 (no valid gait cycle)

## Sheet: CH3-CH4
	Between-stage Similarity: CH3-CH4
	For each lower limb of each subject, we aligned the KMSs across four infantile stages with the highest Pearson similarity. Based on the determined KMS pairs between CH3 and CH4, we computed the pearson correlation of KS/MS/KMS for each pair (shared muscles), then derived the mean across all the pairs.
	lower limb	Subject	KS	MS	KMS	Days between 2 stages./1000
	Left	s1	0.350312	0.38822	0.406755	0.892
		s2	0.141566	0.255752	0.384665	0.449
		s3	0.593797	0.424156	0.550472	0.602
		s4	0.598043	0.326127	0.594602	0.571
		s5	0.0260523	0.52445	0.564244	0.427
		s6	0.253881	0.696466	0.610169	0.388
		s7	0.244708	0.542505	0.563142	0.259
		s8	0.246366	0.798169	0.741145	0.142
		s9	-0.0144061	0.35704	0.462953	0.167
		s10	0.158061	0.762777	0.614317	0.182
		s11	Missing data because s11 did not have KMS at CH3 (no valid gait cycle)
	Right	s1	-0.0983095	0.275149	0.27134	0.892
		s2	0.365734	0.00289109	0.304055	0.449
		s3	0.466064	0.051191	0.355819	0.602
		s4	0.43021	0.427139	0.862636	0.571
		s5	0.26581	0.755401	0.670999	0.427
		s6	0.444783	0.610454	0.657392	0.388
		s7	-0.110666	0.437938	0.481606	0.259
		s8	0.1282	0.161514	0.369173	0.142
		s9	0.303317	0.124687	0.531822	0.167
		s10	0.394133	0.596771	0.467379	0.182
		s11	Missing data because s11 did not have KMS at CH3 (no valid gait cycle)
