# Supplementary material for: Functional symmetrization of neuromotor modules during locomotor development in human infants
Source: Commun Biol. 2025 Dec 18;8:1782. doi: 10.1038/s42003-025-09198-y (PMC12714737; doi:10.1038/s42003-025-09198-y)
Supplement: Supplementary file 5 — Supplementary Data 2 [file 42003_2025_9198_MOESM5_ESM.xlsx]

## Sheet: Sheet1
	Bilateral Synergy Similarity
	For each subject at each stage, we firstly aligned the KMSs between the left and right lower limb with the highest Pearson similarity. Based on the determined KMS pairs, we computed the Pearson correlation of corresponding KS/MS for each pair , and then derived the mean across all the pairs.
	Infants
		CH1			CH2			CH3			CH4
	Subjects	Age (days)	KS	MS	Age (days)	KS	MS	Age (days)	KS	MS	Age (days)	KS	MS
	s1	197	0.145847	0.754396	310	0.189465	0.487439	376	0.753522	0.835175	1268	0.822674	0.463232
	s2	189	no KMS for both limbs		347	0.27759	0.416471	437	0.550949	0.526263	886	0.70712	0.544745
	s3	441	-0.160481	0.493938	474	0.764395	0.743086	538	0.797984	0.335273	1140	0.757335	0.801538
	s4	337	0.000354403	0.770081	423	0.106865	0.649359	423	0.530853	0.390887	994	0.644633	0.529776
	s5	349	0.118088	0.718484	468	0.530597	-0.0185298	468	0.542833	0.741912	895	0.737058	0.486671
	s6	340	no KMS for the right limb		340	no KMS for both limbs		417	0.457638	0.391102	805	0.423611	0.694606
	s7	248	0.397416	0.411715	384	0.337945	0.793299	384	0.620334	0.835295	643	0.812668	0.613669
	s8	310	0.278866	0.379272	384	0.458289	0.876464	384	0.693174	0.632011	526	0.683557	0.287829
	s9	316	0.400272	0.741394	394	0.697887	0.73859	506	0.477851	0.687467	673	0.654259	0.238842
	s10	326	0.294855	0.265069	382	0.157515	0.374531	494	0.635263	0.79129	676	0.694783	0.762639
	s11	277	-0.104032	0.622333	354	no KMS for the right limb		452	no KMS for both limbs		599	0.687899	0.660331
	Adult					Elder
	Subjects	Age (years)	KS	MS		Subjects	Age (years)	KS	MS
	s1	22	0.77085	0.702582		s1	74	0.598879	0.589624
	s2	25	0.6728	0.763701		s2	62	0.785155	0.665507
	s3	26	0.930186	0.862587		s3	73	0.890225	0.878911
	s4	24	0.88544	0.798905		s4	65	0.715816	0.805407
	s5	25	0.665736	0.692513		s5	60	0.274803	0.55546
	s6	19	0.609954	0.686336		s6	61	0.770603	0.488305
	s7	NA	0.798105	0.76652		s7	65	0.311301	0.608036
