# Supplementary material for: Functional symmetrization of neuromotor modules during locomotor development in human infants
Source: Commun Biol. 2025 Dec 18;8:1782. doi: 10.1038/s42003-025-09198-y (PMC12714737; doi:10.1038/s42003-025-09198-y)
Supplement: Supplementary file 6 — Supplementary Data 3 [file 42003_2025_9198_MOESM6_ESM.xlsx]

## Sheet: CH1
	Within-cluster subject variability: within-cluster SD of synergies based on the k-means clustering
	Methods: For each lower limb, we combined the KMS data from all 11 infants at CH1 and applied k-means clustering. The number of clusters was varied from 2 to 20. For each specified number of clusters, we performed 100 random initializations and selected the clustering result with the highest average cosine similarity. To assess classification performance, we calculated the silhouette value for ea…
	Accuracy of K-means Clustering
	The number of clusters	Lower limb	1	2	3	4	5	6	7	8	9	10	11	12	13	14	15	16	17	18	19	20
	Mean Silhouette Value	Left	0	0.386289	0.481225	0.434063	0.41169	0.443974	0.436306	0.429828	0.461956	0.366199	0.43516	0.388432	0.427607	0.420708	0.482252	0.401568	0.474852	0.501243	0.51118	0.506486
		Right	0	0.32955	0.379089	0.407712	0.414934	0.409835	0.397711	0.422225	0.382812	0.390762	0.373271	0.40015	0.372243	0.368086	0.400258	0.418422	0.430405	0.443286	0.438318	0.433105
	*: This EMG channel was unavailable due to missing data during acquisition or poor data quality identified during subsequent analysis.
		Cluster 1										Cluster 2																						Cluster 3
		subjects	3	4	6	8	9	10	11	Standard deviation (SD): remove zeros values		1	1	1	3	3	4	4	4	5	5	6	7	7	8	8	8	9	10	10	11	Standard deviation (SD): remove zeros values		1	1	3	3	3	5	5	6	6	7	8	8	9	9	9	10
	Left lower limb	AnkleX	0.0578453	-0.054209	-0.0637175	-0.0679069	-0.0302108	-0.104319	-0.0675156	0.0512334		-0.0882116	-0.00221147	0.0956598	-0.0867843	-0.0164315	-0.316586	0.341478	-0.0687369	0.0560066	-0.0148263	-0.0827179	0.0515829	0.0485096	0.115827	0.239992	-0.168091	-0.0112322	0.0350921	-0.0224512	0.0145121	0.138055		-0.0451942	-0.247065	0.330373	-0.331928	0.0488788	0.120256	-0.0684104	0.338116	-0.0669708	-0.252404	-0.0566766	0.171337	-0.0394821	-0.0682162	0.144824	-0.0793978
		AnkleY	-0.0276149	0.0126182	0.0697473	0.017481	-0.00027169	-0.0351571	-0.0542664	0.0412905		0.148806	0.0280738	-0.0947323	0.0107191	0.00847626	-0.00742154	0.133326	-0.148759	-0.0910342	0.142746	-0.00879348	0.161096	-0.11032	-0.0478099	0.302734	-0.171187	-0.0158367	-0.0651357	0.00370631	0.0357813	0.118242		-0.0423719	-0.191646	0.230907	-0.24779	-0.0282536	0.131903	0.0517864	-0.0477652	-0.0628533	-0.338199	0.228861	-0.0664466	-0.0146647	-0.0530223	0.0637298	-0.146553
		AnkleZ	-0.0382886	-0.0128568	0.0421002	0.0115002	0.0304661	-0.0454257	0.0692289	0.0425454		-0.0317029	-0.0263504	0.0163138	0.00740457	0.0356978	0.26498	0.00299323	-0.181976	0.0304808	0.0278732	0.0748297	0.104595	-0.0188632	0.0149545	0.198613	-0.0307563	-0.00747684	-0.084688	-0.0215826	-0.022019	0.0939732		0.0495083	-0.0492463	0.250864	-0.303671	-0.00963445	0.0806747	-0.00963251	-0.144866	-0.00100727	-0.2618	0.189335	-0.144382	0.0252073	0.0963378	-0.155793	-0.158619
		HipX	-0.00214759	-0.0764315	0.0611538	-0.0100263	0.0475963	-0.0812782	0.0133056	0.0553903		0.0858337	0.0331516	-0.0330216	0.0292939	-0.0135116	0.202404	0.166147	-0.299052	0.154118	-0.124921	-0.186174	0.261218	-0.155795	0.0358489	0.354381	-0.284224	-0.00750013	-0.094388	-0.0903145	0.0286534	0.171761		-0.084127	-0.24175	0.348043	-0.33612	-0.0705891	0.533527	-0.212297	0.191195	0.00528192	-0.332382	-0.0305436	0.258467	-0.0632585	-0.226349	0.182422	-0.174966
		HipY	0.0421298	0.155332	-0.108192	0.0501655	-0.0563483	-0.0338895	-0.088844	0.0931998		-0.139562	-0.00956799	0.0999356	0.000422401	-0.0261209	-0.310768	0.243735	-0.0837177	-0.116801	0.135361	0.0630907	0.120473	-0.0249987	-0.0876904	0.174827	-0.0163297	0.00531509	0.175012	0.00872082	0.0795319	0.128895		-0.00955846	-0.167089	-0.356383	0.329532	0.0472473	-0.35551	0.163824	-0.128825	0.173158	-0.307234	0.437439	-0.287013	0.101484	-0.00968796	0.0128968	-0.152066
		HipZ	0.022673	-0.036495	0.0687836	-0.00662946	-0.044346	-0.106421	-0.0705288	0.0586139		-0.0366546	0.0136065	0.0709571	-0.078248	0.0218689	-0.04168	0.365194	-0.274251	-0.0133441	0.000459671	0.0122716	0.240726	-0.113706	0.0262251	0.318884	-0.298121	0.0374772	-0.138315	-0.0651018	0.0407304	0.164153		-0.0868604	-0.304776	0.209669	-0.121652	-0.0418708	0.278008	-0.0971279	-0.05391	-0.0675055	-0.319515	0.371849	-0.0142531	0.065142	-0.153486	0.119878	-0.273448
		KneeX	0.0338356	-0.108559	0.100789	0.00245366	0.0328421	-0.0625117	0.0308717	0.0694113		0.149578	0.0400761	-0.070398	-0.0624073	-0.0157897	0.254331	0.180838	-0.319414	0.078556	-0.0711983	-0.100124	0.291426	-0.220285	0.187283	0.371112	-0.364791	0.0649943	-0.163487	-0.00307173	-0.0355959	0.195135		-0.0926313	-0.238707	0.355942	-0.300958	-0.0387714	0.132388	-0.122343	0.246911	-0.178979	-0.334024	0.112526	0.197081	-0.00921661	-0.412602	0.180402	-0.241598
		KneeY	-0.015216	0.0498057	0.131881	-0.0229487	-0.00990627	-0.0813616	-0.0899877	0.0766417		-0.176184	-0.0245607	0.135628	-0.0246198	-0.0082183	-0.364324	0.21806	0.0496213	0.0277329	-0.0327466	-0.182536	0.18641	-0.0131525	0.155634	0.326794	-0.34484	0.0430181	-0.126731	0.00648298	0.0298088	0.173449		0.00673485	-0.13539	0.332994	-0.250704	-0.0418229	0.177127	-0.0822508	0.28655	-0.166181	-0.311206	0.159647	0.146891	-3.55993e-05	-0.282577	0.181076	-0.226363
		KneeZ	-0.0297779	0.0120795	-0.0139866	0.0488962	-0.018327	-0.0505236	-0.0334014	0.0331415		0.0353018	-0.0197142	-0.0284894	0.110508	-0.0497814	0.0489572	-0.038754	0.00699985	-0.0270925	-0.0683015	0.00176018	0.244047	-0.118033	-0.109865	0.244411	-0.063819	0.0106748	0.016537	-0.0310272	-0.010496	0.0962821		0.0363877	-0.161245	-0.399608	0.404443	-0.0100665	0.014852	0.034984	0.0930084	-0.0961058	-0.306384	0.182977	-0.10096	0.0130345	-0.0294555	0.0206699	-0.208152
		TA	0.160896	0.148158	0	0.201048	0.0398028	0	0	0.068906		0	0	0	0.512058	0.0250206	0.18744	0.323724	0.306139	0.352262	0.0217142	0	0.222423	0.224626	0.11142	0.155753	0.155705	0.0294009	0	0	0	0.144804		0	0	0.118169	0.17037	0.00160927	0	0.0867519	0	0	0.116232	0.0563389	0.147383	0.0413532	0.613482	0.139258	0
		MG	0.523369	0.650304	0.533298	0.512792	0.558888	0.499724	0.546191	0.0499373		0.310039	0.306637	0.287702	0.00633461	0.114442	0.0727481	0.0324476	0.0187537	0.42646	0.0367987	0.0723011	0.238506	0.208721	0.123214	0.0572025	0.0338676	0.0581177	0.0455296	0.182285	0.135022	0.120376		0.208312	0.243958	0.0409269	0.0288519	0.000830133	0	0	0.0404146	0.0146101	0.120769	0.0279677	0.0678006	0.0301694	0.0319025	0.0486199	0.0361954
		LG	0.731546	0.609194	0.543271	0.517867	0.632691	0.540697	0.474046	0.0861772		0.219418	0.278794	0.298331	0.0158183	0.0790399	0.072588	0.0317252	0.0295343	0.422749	0.0385475	0.0516442	0.205586	0.14362	0.115952	0.0487699	0.0614671	0.0469498	0.11527	0.120221	0.192593	0.109032		0.118677	0.168493	0.105759	0.0974281	0.0177619	0	0	0.0763758	0.02764	0.12319	0.0793763	0.137664	0.0748067	0.0987326	0.0806419	0.0863406
		Sol	0.335142	0*	0.512441	0.555174	0	0.486312	0.548406	0.0896184		0.294154	0.343556	0.272284	0.00949576	0.200563	0	0	0	0	0	0.123033	0.18116	0.149029	0.0523468	0.0340514	0.0261962	0	0.110165	0.0586716	0.12989	0.105569		0.0863167	0.203785	0.0442513	0.0221712	0.0807088	0	0	0.061949	0.0928041	0.0786018	0.0369847	0.0817158	0	0	0	0.118221
		VL	0.147822	0.20259	0.0892897	0.133251	0.0934487	0.111633	0.199481	0.0467346		0.237138	0.361461	0.240172	0.160844	0.337899	0.137358	0.0712115	0.314892	0.222007	0.408347	0.434259	0.197701	0.305387	0.167582	0.201433	0.239168	0.456965	0.428159	0.209068	0.415488	0.112579		0.0878525	0.169462	0.0275665	0.0313571	0.00401036	0	0.0367929	0.0308475	0.00093739	0.0501111	0.0448342	0.0794699	0.0585622	0.0351468	0.064961	0.1279
		VM	0.0057923	0.128607	0.0737221	0.0849039	0.106073	0.204562	0.0845711	0.0602776		0.249211	0.352362	0.286773	0.229938	0.330517	0.150095	0.11563	0.31321	0.308872	0.318055	0.477249	0.178333	0.326102	0.163681	0.249909	0.244908	0.485437	0.428845	0.214307	0.465906	0.108737		0.163519	0.212902	0.0152949	0.0518037	0.145271	0	0.0818015	0.0307213	0.0445557	0.0674118	0.0419479	0.0910303	0.0952883	0.129794	0.117847	0.120818
		RF	0.0662427	0.123575	0	0.0671667	0.0268071	0.116302	0.0685597	0.0360818		0.196058	0.348687	0.233843	0.00631879	0.587715	0.168007	0.0978183	0.33772	0.337496	0.131095	0	0.172313	0.342615	0.0445627	0.257658	0.291874	0.472103	0.472739	0.109517	0.464639	0.160486		0.0747907	0.159378	0.0417809	0.0216936	0.0989573	0.0629989	0.0656574	0	0	0.0789779	0.0390828	0.123266	0.0431311	0.195635	0.0706894	0.180774
		Ham	0.0122255	0.140674	0.114668	0.109343	0.345906	0.0667859	0	0.11423		0.25116	0.155331	0.247572	0.463681	0.102803	0.309248	0.204386	0.0816698	0.20408	0.304076	0.201457	0.202028	0.250939	0.598657	0.0520016	0.0548763	0.13613	0.090971	0.578328	0	0.160075		0.250555	0.169599	0.0724144	0.0710397	0.071851	0	0.068744	0.498896	0.0423225	0.0591843	0.0541327	0.0256093	0.250862	0.103562	0.0308154	0.0564596
		AL	0.00901517	0.0956502	0.0820664	0.0591508	0	0.145931	0.129812	0.0495218		0.260956	0.27818	0.257262	0.534678	0.0963643	0.234989	0.284055	0.342377	0.274521	0.43272	0.421532	0.21292	0.296458	0.517212	0.0936849	0.177132	0	0.248505	0.416907	0.335815	0.122408		0.186849	0.195685	0.0745959	0.082546	0.233328	0	0.0191107	0.142344	0.087968	0.0844619	0.117049	0.026251	0	0	0	0.0623727
		TFL	0.0709901	0.0179884	0.0990277	0.128672	0.0686162	0.139838	0.145888	0.0464547		0.233464	0.367878	0.272946	0.0130272	0.52784	0.204662	0.324886	0.283507	0.224532	0.38707	0.413198	0.218408	0.297283	0.210513	0.15219	0.242285	0.423541	0.328752	0.25059	0.428063	0.115389		0.0950068	0.200464	0.0282094	0.0162011	0.0687219	0.206015	0.1972	0.0899456	0.109514	0.0845696	0.0919215	0.148902	0.0634878	0.0960871	0.0500516	0.250669
		GM	0.090668	0.181506	0.208025	0.170584	0.318193	0.163312	0	0.0745341		0.301681	0.278776	0.351022	0.312797	0.176066	0.427026	0.44788	0.2309	0.148058	0.457073	0.271584	0.261036	0.277201	0.338906	0.0540193	0.264224	0.328534	0.19779	0.449594	0	0.107515		0.36909	0.296899	0.133135	0.167309	0.0852305	0.461106	0.294629	0.20945	0.125228	0.0835348	0.286577	0.318249	0.144191	0.142801	0.139134	0.196272
		ES	0.0260925	0	0.056654	0.0656346	0.0627879	0.121878	0.0249996	0.0353658		0.314391	0.100188	0.259607	0.0775404	0.157653	0	0	0	0	0	0.0369795	0.225917	0.189765	0.125529	0.0719705	0.26243	0.0659586	0.0815301	0.151756	0.0303168	0.0893253		0.430566	0.271452	0.0415179	0.0589327	0.586515	0.118601	0.520175	0.164167	0.593804	0.144235	0.42872	0.24898	0.859387	0.055657	0.0908924	0.437497
		ExtO	0	0	0.0583613	0.105339	0.0601188	0.0711603	0.197909	0.0586528		0.270656	0.0512741	0.230864	0	0	0	0	0	0.0989336	0.0839077	0.0316019	0.223361	0.193621	0.00995385	0.0634029	0.107348	0.0389936	0.0814533	0.187735	0.108326	0.0817654		0.435273	0.238441	0	0	0	0.118788	0.215489	0.505769	0.265248	0.121668	0.138699	0.453516	0.0565198	0.280623	0.626477	0.348039
		LatDor	0.0462787	0	0.0790309	0.059967	0.145382	0.123891	0.105484	0.0382687		0.223283	0.0336565	0.234372	0.149448	0.104403	0	0	0	0	0	0.0288302	0.235735	0.203082	0.0384038	0.0443656	0.199962	0.0798233	0.192104	0.0360323	0.0225275	0.0857801		0.49626	0.253836	0.150529	0.308659	0.72874	0.370103	0.648507	0.193787	0.645266	0.144931	0.42333	0.501175	0.355967	0.302874	0.601834	0.397825
			Cluster 1														Cluster 2																									Cluster 3
		subjects	3	4	5	7	7	7	8	8	9	10	10	11	Standard deviation (SD): remove zeros values		1	1	1	1	3	3	4	4	4	5	7	7	8	8	8	9	9	9	10	10	10	11	11	Standard deviation (SD): remove zeros values		4	4	4	5	7	8	8	10
	Right lower limb	AnkleX	0.0201892	-0.0416603	-0.0819337	-0.0785487	0.0952468	-0.234638	-0.231379	-0.0589061	-0.0336909	-0.243607	-0.142716	-0.00496073	0.107655		0.161493	-0.255365	-0.166269	-0.0890795	-0.0228144	-0.00382856	-0.0157265	-0.184754	0.0214409	0.113384	-0.0116213	-0.0778639	-0.14529	0.0758068	0.0119517	-0.246838	-0.0953901	0.275669	0.339013	0.181761	-0.315272	0.235989	-0.142717	0.174802		-0.0422533	0.457985	0.0875567	-0.0429667	0.0387426	0.183861	0.0749839	0.0113701
		AnkleY	-0.00665656	-0.0231258	0.0444901	-0.0678404	0.204114	-0.316651	-0.15758	0.00775976	-0.028109	-0.294595	0.0147904	-0.0146417	0.143991		-0.118948	-0.233994	0.147262	0.0483518	-0.205401	0.125715	0.0762957	0.365	0.000576697	-0.0938373	-0.0284871	-0.117888	0.010558	-0.0296356	0.148158	-0.315153	-0.0171167	0.272262	-0.333566	0.106341	0.239795	0.282558	-0.157692	0.189937		-0.00162141	-0.0354512	-0.348923	0.0453294	-0.0251562	-0.0304794	-0.19284	-0.0288279
		AnkleZ	0.00493816	-0.0396101	0.0219759	0.0227252	-0.0372436	-0.162878	-0.227409	0.0327709	0.0180863	-0.339739	-0.153917	-0.0295088	0.119707		0.018722	-0.26607	-8.59942e-05	-0.0107957	-0.15517	0.0921322	-0.031511	0.259049	0.063303	0.0135725	-0.00445732	-0.00156557	0.0666789	-0.108066	0.173776	-0.240022	0.0826478	0.0844932	-0.263864	0.200072	0.161504	0.261286	-0.027403	0.149682		0.0788156	-0.254347	-0.185175	0.0371719	0.0328479	-0.0240628	-0.174654	-0.0305462
		HipX	-0.00338609	0.0988972	0.0841414	-0.0243929	0.145009	-0.217055	-0.328069	0.00187061	-0.00726311	-0.3517	0.119341	-0.00578413	0.168249		0.0589037	-0.312922	-0.0902966	-0.0356742	-0.188085	0.110809	0.077104	-0.02259	-0.0910055	-0.214895	-0.0658289	-0.0623101	-0.30065	0.0103354	-0.0813814	-0.355211	-0.206352	0.419792	-0.155272	0.304078	-0.158037	0.366175	-0.249677	0.206761		-0.0438806	-0.157997	0.0273277	0.0538108	-0.0162126	0.347742	-0.177668	-0.101341
		HipY	0.0144111	-0.0259946	-0.011776	-0.0893281	0.232493	-0.421395	-0.213542	-0.0467413	-0.0513376	-0.353919	-0.253333	0.00980784	0.180515		-0.119668	-0.258661	0.145877	0.0738485	-0.145298	0.058435	0.0262944	0.347323	0.0352176	0.141344	0.00101472	-0.136543	-0.0130152	-0.0348579	0.426096	-0.264534	0.222557	0.12009	0.208678	0.244294	0.133537	0.284609	-0.152613	0.185541		0.00100501	0.0388315	-0.355101	-0.00172244	-0.0605765	0.00600441	-0.09456	-0.425825
		HipZ	0.00678618	0.0352465	0.0594894	-0.0894366	0.18088	-0.266	-0.392662	0.0439172	-0.0348099	-0.3567	0.0109515	-0.00857121	0.177419		0.113988	-0.259588	-0.139396	-0.0379421	0.211878	-0.143506	-0.00521167	-0.370159	-0.0400154	-0.137957	-0.0401119	-0.159609	-0.0420042	0.000676832	-0.220846	-0.326471	-0.00790293	0.317736	0.035217	0.195085	-0.217892	0.331892	-0.242299	0.191202		-0.0309223	0.0296607	0.350423	0.0366352	0.0352056	0.316405	-0.159237	0.0908447
		KneeX	-0.0104273	0.0576116	0.101108	-0.112669	0.192116	-0.218822	-0.369605	-0.0179332	0.0107784	-0.314615	0.0638303	0.026255	0.171275		0.197447	-0.31456	-0.225614	-0.12234	0.0431503	-0.0170988	-0.21487	-0.17672	0.0952759	-0.257886	-0.0398766	-0.147657	-0.317238	-0.0248601	-0.0244816	-0.264276	-0.248228	0.321976	-0.218815	0.291684	-0.277273	0.371365	-0.286108	0.213093		0.0901677	-0.388193	0.23168	0.0654494	0.0486447	0.342435	-0.0551306	0.0435445
		KneeY	0.021618	0.0390264	-0.00661062	-0.0272978	0.0471217	-0.199922	-0.505357	0.0188328	-0.0286927	-0.29407	-0.0386661	0.00663331	0.168297		0.159525	-0.285518	-0.189797	-0.066124	0.252731	-0.175966	-0.12876	-0.482934	0.0178108	-0.0572286	0.0102848	-0.00474419	-0.16577	-0.0124421	-0.0577146	-0.280088	0.126128	0.150824	-0.245407	0.191604	0.0264608	0.321291	-0.231413	0.195746		0.0316879	-0.120026	0.495248	-0.0170681	-0.0280047	0.379834	-0.111188	0.0366966
		KneeZ	-0.018557	-0.0558986	-0.0948536	-0.0961388	0.174391	-0.209692	-0.225834	-0.0460153	0.00186997	-0.248516	0.0691194	-0.00680434	0.123602		0.0494781	-0.261742	-0.053766	-0.0594752	-0.204675	0.135744	-0.107748	0.218986	0.100059	0.123744	-0.0530006	-0.120096	-0.0489597	-0.012182	0.243479	-0.291017	-0.0119913	0.230995	0.0614543	0.182985	-0.347345	0.241933	-0.112671	0.174328		0.0976812	-0.0993414	-0.189036	-0.0395957	0.0527938	0.0756849	-0.0195742	-0.0402985
		TA	0.0537694	0.238166	0.412744	0.266174	0.185876	0.233964	0.0152934	0.0367009	0.146148	0.0694275	0.0581441	0.0986667	0.119257		0.199446	0.217799	0.378526	0.292272	0.0962318	0.363959	0.339872	0.0976868	0.0261698	0.240443	0.124611	0.218761	0.618191	0.00923719	0.0554442	0.141031	0.260403	0.0725786	0.270829	0.0872356	0.139548	0.169956	0.300041	0.140369		0.0665037	0.0447864	0.145548	0.291364	0.322744	0.128026	0.0527497	0.235593
		MG	0.481765	0.630219	0.381727	0.494912	0.208703	0.169392	0.0853241	0.511658	0.556348	0.108324	0.440251	0.487594	0.186876		0.367306	0.186575	0.217724	0.310902	0.0425038	0.0425869	0.0101433	0.0732138	0.0602909	0.0475985	0.174763	0.0199853	0.0442786	0.0600263	0.156832	0.0358536	0.00565009	0.0470228	0.0961255	0.150852	0.140854	0.0363415	0.0201669	0.0970818		0.0362352	0.00924346	0.0514991	0	0.0441607	0.0597766	0.147983	0.0440516
		LG	0.483741	0.645927	0.388056	0.525889	0.273065	0.196034	0.0952851	0.501546	0.541767	0.110299	0.475243	0.464895	0.180266		0	0	0	0	0.047125	0.0456323	0.033205	0.0898292	0.0573248	0.0674634	0.179793	0.0206842	0.0623721	0.0639785	0.0774368	0.061034	0.0534299	0.0714446	0.102705	0.151133	0.138414	0.0866441	0.0689767	0.0404644		0.0285144	0.02012	0.0800372	0	0.0706025	0.0989102	0.145206	0.0437721
		Sol	0.197151	0	0.454909	0.412155	0.236759	0.178675	0.156888	0.555319	0.496983	0.121671	0.497934	0.47904	0.164856		0	0	0	0	0.14571	0.100944	0	0	0	0.0754509	0.1526	0.0391524	0.0235408	0.083878	0.0786259	0.049329	0.0354062	0.0561935	0.0730132	0.121533	0.129042	0.0620001	0.0633393	0.0393206		0	0	0	0.00465498	0.097634	0.0190056	0.0472438	0.0364895
		VL	0.169477	0.0840909	0.231034	0.132723	0.330927	0.15262	0.0859878	0.123789	0.0892038	0.0702112	0.158632	0.188366	0.0742839		0.265154	0.159503	0.189234	0.345067	0.198294	0.277537	0.590703	0.128506	0.162269	0.330381	0.168495	0.482851	0.0457597	0.541398	0.171741	0.0862185	0.444358	0.180702	0.234132	0.276089	0.282881	0.156489	0.349878	0.142851		0.0015416	0.155146	0.130435	0.0354987	0.100933	0.0576187	0	0.0973557
		VM	0.0838335	0.125341	0.174138	0.118488	0.318952	0.145465	0.0693145	0.141616	0.107606	0.0799771	0.197274	0.234977	0.0725278		0.2772	0.157583	0.159522	0.375169	0.088782	0.338173	0.126307	0.186407	0.215548	0.31718	0.335526	0.457594	0.0710594	0.462371	0.213393	0.128254	0.282876	0.227713	0.187687	0.264207	0.25256	0.169506	0.272142	0.105919		0.0366858	0.0487312	0.0207943	0.0227386	0.123989	0.10373	0	0.120704
		RF	0.0247879	0	0.166334	0	0	0	0.132642	0.0594965	0.0137334	0.070629	0.112309	0.0332968	0.0551726		0.242751	0.152049	0.138439	0.384455	0.0884611	0.375171	0.579427	0.105626	0.0164167	0.3048	0	0	0.20112	0.440744	0.0424679	0.081586	0.49954	0.164794	0.24339	0.281924	0.275707	0.113245	0.426775	0.158095		0.0258906	0.198628	0.0869685	0.292586	0	0.154311	0	0.13641
		Ham	0.386607	0.12182	0	0.137421	0.18826	0.0717973	0.094082	0.207129	0.257737	0.124736	0.168565	0.396177	0.109989		0.309288	0.182718	0.266191	0.244171	0.253185	0.084822	0.0140593	0.0570077	0.621581	0	0.517173	0.165344	0.0935456	0.0404089	0.453974	0.135542	0.0296128	0.0969896	0.0556576	0.235188	0.244082	0.108624	0.0823989	0.163297		0	0.00672517	0.085881	0	0.111476	0.126137	0.147155	0.0750806
		AL	0.328242	0.0990989	0.171065	0.120727	0.171226	0.0928895	0.0777726	0.104624	0	0.0862074	0.142968	0	0.0742836		0.210837	0.121393	0.193333	0.260946	0.167427	0.158007	0.0228838	0.0990322	0.558806	0.34182	0.468572	0.193227	0.253445	0.197957	0.40296	0	0	0	0.131326	0.220315	0.20695	0	0	0.133744		0.0403072	0.0330285	0.095146	0.0330678	0.0988813	0.203273	0.0508519	0.0899293
		TFL	0.00881041	0	0.176527	0.15924	0.364233	0.208622	0.129603	0.171197	0.0739694	0.0858119	0.168001	0.169724	0.0900789		0.241463	0.129906	0.0916661	0.360237	0.0582853	0.315876	0	0	0	0.35028	0.108816	0.449553	0.129276	0.453755	0.199724	0.0944689	0.397242	0.129571	0.252352	0.276155	0.289619	0.13279	0.3172	0.125586		0	0	0	0.0663894	0.266628	0.108633	0.0630888	0.103223
		GM	0.202443	0.169462	0.122694	0.245208	0.255871	0.132528	0.0439041	0.141143	0.11704	0	0	0	0.0672292		0.340477	0.194612	0.254287	0.303384	0.436564	0.216121	0.251488	0.144233	0.427951	0.279737	0.443583	0.140347	0.289491	0.0811803	0.328926	0.190126	0.153461	0.159412	0	0	0	0	0	0.108383		0.0376797	0.142635	0.244257	0.131156	0.139827	0.194181	0.261184	0
		ES	0.0268056	0.0356849	0.255617	0.139329	0.190014	0.242724	0.00257034	0.140457	0	0.115642	0.182905	0.0425789	0.0885624		0.326992	0.203219	0.343093	0.130868	0.410829	0.320401	0.0319281	0.152587	0.00908986	0.292259	0.17582	0.163371	0.147109	0.0549335	0.0973621	0	0	0	0.127939	0.179769	0.0518322	0.0395013	0.12869	0.115107		0.755897	0.091736	0.113848	0.199293	0.608535	0.206805	0.613151	0.469521
		ExtO	0.324237	0.155657	0.079629	0	0	0	0.0814406	0.0579651	0.116108	0.0771656	0.0700847	0.155803	0.0832252		0.244386	0.168063	0.491801	0.0469638	0.419356	0.359315	0.0417713	0.110977	0.0344722	0.0796474	0	0	0.24847	0.0795186	0.0251638	0.303315	0.0460897	0.344907	0.271928	0.207528	0.167898	0.164989	0.177534	0.1359		0.402858	0.176811	0.102403	0.59621	0	0.396184	0.327988	0.19997
		LatDor	0.223592	0.060934	0.169329	0.131247	0.227087	0.242607	0.0908111	0.0182075	0.0520956	0.0742972	0.0608472	0.0341094	0.0808022		0	0	0	0	0.0624462	0.0248668	0.166878	0.200284	0.0359807	0.15919	0.13924	0.299788	0.241771	0.0289462	0.0647636	0.181943	0.174974	0.270905	0.318294	0.14547	0.128054	0.0739778	0.168145	0.0892074		0.474505	0.626442	0.311749	0.627812	0.596929	0.319191	0.465909	0.636573
[truncated: 4 more columns]

## Sheet: CH2
	Within-cluster subject variability: within-cluster SD of synergies based on the k-means clustering
	Methods: For each lower limb, we combined the KMS data from all 11 infants at CH2 and applied k-means clustering. The number of clusters was varied from 2 to 20. For each specified number of clusters, we performed 100 random initializations and selected the clustering result with the highest average cosine similarity. To assess classification performance, we calculated the silhouette value for ea…
	Accuracy of K-means Clustering
	The number of clusters	Lower limb	1	2	3	4	5	6	7	8	9	10	11	12	13	14	15	16	17	18	19	20
	Mean Silhouette Value	Left	0	0.429893	0.563918	0.470965	0.482195	0.468819	0.453648	0.484025	0.430709	0.445368	0.467283	0.426374	0.444869	0.436108	0.505878	0.440634	0.454971	0.541366	0.532426	0.546327
		Right	0	0.360273	0.380041	0.349776	0.364101	0.371279	0.370411	0.32041	0.320784	0.34296	0.323671	0.31746	0.319981	0.391076	0.359359	0.368405	0.362843	0.403627	0.468971	0.412486
			Cluster 1													Cluster 2																			Cluster 3
		subjects	1	2	3	3	4	5	7	8	9	10	11	Standard deviation (SD): remove zeros values		1	1	2	3	3	4	4	5	5	7	8	8	8	9	9	10	11	Standard deviation (SD): remove zeros values		1	2	2	2	2	4	4	5	7	7	8	8	9	9	10
	Left lower limb	AnkleX	0.0269659	-0.167374	0.216417	-0.186905	0.102303	-0.07124	-0.105713	-0.00637597	-0.111581	-0.0397536	-0.160806	0.124121		-0.0060649	-0.242622	0.0221531	-0.26211	-0.0579776	0.0149784	0.19038	0.115894	-0.305203	0.00225404	-0.0903964	0.317008	-0.0467399	0.268745	-0.0532976	0.0326648	-0.0146079	0.169729		0.0844624	-0.0534994	0.309607	-0.277953	-0.243426	-0.347923	0.291095	0.31201	0.320997	-0.17336	-0.230938	0.136171	-0.269517	0.0119585	0.0775587
		AnkleY	-0.00517837	-0.0349046	-0.186488	0.102078	-0.0310948	-0.0215414	0.0630865	0.0429903	0.04105	0.00849645	-0.0296228	0.0748993		0.00322247	-0.104131	-0.135832	-0.19046	0.279453	0.324144	-0.108611	-0.00353744	-0.0423011	0.00389719	-0.0128485	0.117147	-0.0865436	0.194455	-0.0531163	-0.0210244	-0.048131	0.142815		0.0179478	-0.0746628	0.197855	-0.319184	0.0182573	-0.188554	0.22211	0.0632412	-0.165301	0.0588722	-0.0715686	0.0195557	-0.302162	-0.0614113	-0.137377
		AnkleZ	0.00331932	-0.0236736	0.203592	-0.126792	-0.0184145	0.053172	-0.0292276	0.00500212	-0.0145359	-0.0738753	0.0533457	0.0840029		0.00806662	-0.11973	-0.0500514	-0.315906	-0.00450464	0.0303717	0.134844	0.0110503	0.0707677	-0.00386784	0.072097	-0.0158228	-0.0454051	0.137569	0.0017512	0.0107505	0.0161921	0.102336		0.0418857	0.136063	0.0784424	-0.356506	0.0778931	-0.193684	0.179277	-0.178458	0.0614131	-0.020332	0.141992	-0.145072	-0.251662	-0.057776	0.0555292
		HipX	0.0295187	-0.0290884	0.360338	-0.183511	0.128773	0.095884	0.0412952	0.0401671	0.0299768	0.0893384	-0.010001	0.130911		0.0346272	-0.304003	-0.179192	-0.331229	-0.162137	0.0458185	0.0779456	-0.0528574	-0.310915	-0.107442	0.330822	-0.0752257	-0.107765	0.334925	-0.179687	-0.0185018	-0.0932229	0.192061		0.0618088	-0.328512	0.409153	-0.28284	-0.241025	-0.381351	0.368523	0.305255	0.312799	-0.199584	-0.408531	0.26507	-0.405907	-0.0313384	-0.344341
		HipY	0.0183767	-0.204742	-0.0787612	0.0131632	-0.110365	-0.128093	0.0116807	-0.00890809	-0.0891348	-0.0667097	0.0289998	0.075064		-0.013891	0.0201836	-0.00194425	-0.267596	0.239395	0.261265	0.0201331	-0.0365738	0.306432	-0.00123938	-0.388732	0.366662	-0.0174631	0.23713	0.0479372	0.0243015	-0.0400695	0.194679		-0.0327754	0.303369	0.241887	-0.389535	-0.228346	-0.135266	0.138891	-0.102118	-0.195003	0.177618	0.154757	-0.108557	-0.323202	0.0525717	0.320454
		HipZ	0.0225731	-0.0912112	0.229151	-0.164804	0.0724456	0.0169985	-0.0102909	0.0448381	-0.0763972	0.101276	-0.0672363	0.107807		0.0268718	-0.3086	-0.11564	-0.202289	-0.117525	-0.333196	0.220023	0.197566	-0.315857	-0.026839	0.0627236	0.0664388	-0.0858308	0.228097	-0.0165763	-0.0135772	-0.0421687	0.17634		0.0736935	-0.152086	0.328199	-0.278826	-0.258802	-0.0915686	0.0940619	0.167287	0.088118	-0.0383956	-0.309723	0.223913	-0.256193	-0.0594943	-0.273615
		KneeX	0.0254494	-0.102283	0.396251	-0.245174	0.113813	0.0754095	0.0243612	0.0655014	-0.000370313	0.0827595	-0.0793496	0.159173		0.0227985	-0.264651	-0.00749144	-0.27432	-0.248042	-0.0467522	0.243432	0.164693	-0.430526	-0.041714	0.467021	-0.310454	0.00414626	0.352866	-0.183316	0.00418561	-0.00192918	0.242114		0.060848	-0.510425	0.397099	-0.294685	-0.111477	-0.429457	0.321859	0.229139	0.289382	-0.248556	-0.314857	0.094603	-0.349369	-0.187618	-0.304548
		KneeY	0.0197687	-0.0986838	0.399194	-0.2535	0.071762	0.046893	0.0123433	-0.0394174	0.000794364	0.0749662	-0.111459	0.161083		0.0348422	-0.307826	0.028027	-0.231874	-0.276258	-0.330502	0.244838	0.17779	-0.26013	-0.0351904	-0.13189	0.415433	-0.0877761	0.34444	-0.140097	0.00296177	0.00499717	0.225671		0.0801631	-0.0237748	0.27028	-0.234714	-0.389177	-0.115036	0.106716	0.0572096	0.213078	-0.17618	-0.17672	0.145626	-0.327832	-0.157479	-0.211758
		KneeZ	0.0101272	-0.129216	0.139173	-0.102119	-0.0381564	-0.00362706	-0.00836534	-0.0232327	-0.0806136	0.0199747	-0.0612748	0.0723434		-0.00913712	-0.0922859	0.123106	-0.279549	0.0335642	0.305633	-0.0357396	-0.0925469	-0.00852709	-0.014799	-0.431856	0.307686	0.0288359	0.140678	0.0695463	0.0201922	-0.0132966	0.17917		0.0260037	-0.139099	0.147274	-0.361057	0.26936	-0.229603	0.235019	0.0966986	0.2113	-0.178731	0.208059	-0.0876052	-0.28059	-0.00550903	-0.0182919
		TA	0.149725	0.46029	0.100325	0.346388	0.351255	0	0	0	0	0	0	0.151022		0.143743	0.456142	0.0253718	0.119448	0.260553	0.19722	0.110606	0	0	0	0	0	0	0	0	0	0	0.13925		0.279407	0.0636201	0.120384	0.0903598	0.0370939	0.131011	0.170089	0	0	0	0	0	0	0	0
		MG	0.524982	0.423511	0.204061	0.407768	0.49221	0.587402	0.530779	0.542165	0.580641	0.519021	0.50606	0.108119		0.0717522	0.0484772	0.166416	0.116362	0.00376891	0.0733005	0.0801665	0.0744921	0.0317973	0.02376	0.0980029	0.012221	0.0401054	0.0768901	0.0169372	0.119056	0.0851868	0.0435832		0.20246	0.000990397	0.106382	0.0422451	0.0102005	0.0413007	0.0897517	0.0760933	0.0935796	0.0630362	0.0243022	0.00429766	0.0674223	0.0103613	0.0962522
		LG	0.520947	0.449597	0.189446	0.440231	0.475877	0.514519	0.4994	0.532386	0.554791	0.460484	0.481415	0.098263		0.0888555	0.142512	0.118034	0.11673	0.00457639	0.119125	0.0483156	0.073314	0.0276782	0.0254683	0.0844322	0.0486833	0.0668796	0.100405	0.0249645	0.138265	0.0409254	0.0431678		0.0617676	0.00253599	0.0955401	0.0234802	0.031809	0.0336759	0.0955323	0.0481292	0.0359168	0.0261801	0.0805267	0.0113573	0.0650577	0.0188235	0.125051
		Sol	0.463491	0.480739	0.216879	0.440271	0.457748	0.457146	0.473282	0.417482	0.389592	0.5632	0.494831	0.0865591		0.25081	0.12021	0.0845939	0.107928	0.0718672	0.166603	0.0584317	0.0365581	0.0588766	0.0192936	0.0529721	0.0544572	0.118886	0.064471	0.16276	0.0805577	0.12551	0.057695		0.0105513	0.0252992	0.0479724	0.0305906	0.0495186	0.0499097	0.131274	0.057641	0.0655514	0.0525	0.0690553	0.00568944	0.0679195	0.167907	0.177409
		VL	0.150333	0.0488438	0.106647	0.0203837	0.127195	0.180392	0.024415	0.119233	0.0753699	0.138158	0.188505	0.0584299		0.46485	0.1088	0.489704	0.212035	0.317899	0.196912	0.38135	0.365642	0.163323	0.428143	0.0988587	0.0584012	0.374352	0.194811	0.405236	0.379739	0.470071	0.142786		0.0642613	0.0427888	0.0817289	0.0805142	0.00994318	0.0218683	0.0682767	0.016909	0.0356337	0.00307968	0.0365397	0.0152667	0.0781562	0.015345	0.181792
		VM	0	0.0431886	0.129425	0.0168555	0.0472801	0.0518856	0.0585107	0.0851734	0.0386755	0	0.121964	0.0384222		0	0	0.406011	0.215688	0.319845	0.28653	0.287711	0.377994	0.304701	0.47969	0.0909181	0.0817403	0.500753	0.198443	0.420433	0	0.400203	0.130649		0	0.156104	0.0801996	0.0770847	0.0198048	0.101863	0.080142	0.0252674	0.0953775	0.072465	0.0984489	0.00131176	0.0692052	0.0424889	0
		RF	0.114166	0.0424525	0.0712357	0.0380954	0.0509492	0	0.019234	0.0125603	0.0244991	0.105235	0.0439545	0.0346469		0.483549	0.173511	0.143526	0.146007	0.46173	0.356003	0.215062	0	0	0.491674	0.0616552	0.0764813	0.413943	0.117853	0.488114	0.161279	0.168674	0.163976		0.0949359	0.453857	0.0275498	0.0865016	0.040768	0.117259	0.127875	0	0.0403622	0.0668623	0.273676	0.0208392	0.111018	0.148425	0.252254
		Ham	0.177987	0.190037	0.232675	0.0575343	0.103832	0.159964	0.370234	0.328111	0.304828	0.112462	0.180452	0.0985875		0.210436	0.151961	0.341921	0.264314	0.0320611	0.0714352	0.392625	0.396428	0.0894492	0.132317	0.235183	0.134592	0.0967613	0.234819	0.0818679	0.435169	0.407927	0.134204		0.252377	0	0.0514247	0.0616127	0.0328018	0.0827048	0.107334	0.0506914	0.167856	0.0268924	0.0153365	0.0248435	0.119149	0.00608984	0.0830367
		AL	0.11087	0.0668405	0.197748	0.0353754	0.0878451	0.0666893	0	0.101386	0	0.144897	0.13799	0.0492357		0.272964	0.305945	0.47704	0.251748	0.161067	0.225739	0.343746	0.450059	0.140075	0	0.1606	0.378982	0.381985	0	0	0.449745	0.473595	0.120537		0.232408	0.0154246	0.0816609	0.0512354	0.109622	0.119275	0.122677	0.0566065	0	0	0.0593696	0.0392074	0	0	0.090511
		TFL	0.102398	0.0211607	0.159132	0.0501781	0.0429883	0.0467791	0.0950993	0.0967797	0.0572209	0.130077	0.110381	0.0423714		0.512883	0.0831363	0.230716	0.148609	0.371335	0.277688	0.327104	0.349318	0.223209	0.464925	0.169795	0.22479	0.425751	0.21268	0.46193	0.381391	0.205038	0.124945		0.0656745	0.192658	0.200925	0.104844	0.0351392	0.0948643	0.0886446	0.203942	0.124392	0.0596212	0.14127	0.0533811	0.0669113	0.0646484	0.253757
		GM	0.334263	0.0760515	0.257377	0.244189	0.247667	0.23207	0.206161	0.292625	0.171003	0.155394	0.225485	0.0697826		0.247683	0.256642	0.201375	0.211227	0.166256	0.151285	0.250198	0.297166	0.195601	0.287572	0.282656	0.269144	0.197643	0.28214	0.253379	0.469533	0.302269	0.0720733		0.161684	0.143392	0.278179	0.12491	0.0293344	0.193968	0.276349	0.141095	0.289936	0.169049	0.227759	0.196085	0.148805	0.0913308	0.180953
		ES	0.0949021	0.0504091	0	0	0.060795	0.0646307	0.132056	0.0414694	0.074916	0.0787571	0.0811056	0.0267848		0.0286791	0.207567	0.0606887	0	0	0.0608544	0.0227606	0.00711391	0.103273	0.0346284	0.228348	0.0914652	0.0220654	0.2727	0.0813967	0.0905586	0.105405	0.080653		0.60154	0.0741365	0.224738	0.179531	0.291947	0.2846	0.283901	0.488459	0.344393	0.548368	0.451806	0.372144	0.199354	0.0877977	0.265504
		ExtO	0.0362292	0.0161818	0	0	0.155468	0.0806871	0.122497	0.00470297	0.135857	0.196631	0.178706	0.0714727		0.0736845	0.186838	0.0208562	0	0	0.109819	0.127531	0.127656	0.242212	0.100775	0.0690417	0.171642	0.0430518	0.0971386	0.0376045	0.144724	0.113149	0.0597128		0.568787	0.285226	0.180069	0.0972199	0.184473	0.272397	0.301613	0.434576	0.439023	0.371425	0.283244	0.514269	0.0604125	0.61075	0.328353
		LatDor	0	0.0456068	0	0	0.0495292	0.084194	0.0255268	0.00528247	0.102329	0.0947176	0.0654202	0.0340256		0	0	0.00366421	0	0	0.0438875	0.0290365	0.027434	0.216401	0.00691556	0.108879	0.182799	0.00504626	0.111864	0.0494754	0.0110035	0.0514459	0.0696065		0	0.296434	0.108058	0.0771483	0.615744	0.336755	0.355638	0.403739	0.288164	0.528943	0.0569022	0.585447	0.0937206	0.692405	0.307226
			Cluster 1												Cluster 2																					Cluster 3
		subjects	1	1	2	3	3	4	7	8	9	10	Standard deviation (SD): remove zeros values		1	1	1	2	2	3	4	4	5	5	7	7	8	8	9	9	9	9	10	Standard deviation (SD): remove zeros values		1	1	3	3	4	5	7	7	8	9	10	10	10	Standard deviation (SD): remove zeros values
	Right lower limb	AnkleX	0.0792349	0.174822	-0.0920628	-0.263253	0.275093	-0.105506	-0.0700796	-0.0941625	-0.184196	-0.274576	0.180664		0.137757	-0.288144	-0.0647792	0.237033	-0.27991	-0.153537	-0.284006	0.221987	0.272606	-0.309748	0.011112	-0.0810647	-0.121607	0.0882304	-0.282659	-0.271221	0.261834	0.146073	-0.113321	0.212108		-0.081919	-0.130876	-0.361899	-0.004083	0.170459	-0.0557189	-0.0302153	0.215636	0.173699	0.15745	0.256708	-0.244998	0.0853287	0.187271
		AnkleY	0.0620544	-0.142405	-0.0283292	-0.0270738	-0.00653117	-0.113753	0.03584	0.0297392	0.0517607	-0.35328	0.126534		0.0446328	-0.204191	0.0739657	0.253071	-0.303905	-0.0661942	0.0288355	0.219485	0.280342	-0.295458	0.0217816	0.113625	-0.0936732	0.0193048	-0.213706	0.144048	0.171982	-0.351343	0.00522493	0.192298		0.0803965	0.0211854	-0.231348	0.319629	-0.269632	-0.0133022	-0.0409835	-0.173525	0.0490163	-0.13026	0.245534	-0.208343	-0.045428	0.178014
		AnkleZ	0.142969	0.0210248	-0.0106648	-0.157116	0.197087	-0.113277	-0.042817	0.0331455	-0.0470294	-0.274983	0.138155		0.202753	-0.2397	-0.176293	0.149735	-0.119125	-0.132948	-0.201426	0.28645	0.176531	-0.174575	0.0186508	-0.0330468	0.125254	-0.105628	-0.250746	0.0932494	0.134355	-0.195896	0.0294977	0.169374		0.0275869	-0.180449	-0.399738	0.123541	-0.0450901	0.0877038	-0.0464007	0.11405	-0.0637305	0.153999	0.0804287	0.19921	-0.00809914	0.159978
		HipX	0.21321	-0.0740564	0.0523894	-0.297324	0.416493	0.0534585	0.116151	0.107369	0.128808	-0.340142	0.22646		0.213334	-0.366946	-0.0941691	0.311118	-0.438535	-0.41293	-0.434154	0.286384	0.377927	-0.344492	0.18649	-0.0541159	-0.331817	0.0874309	-0.304448	-0.160469	0.308817	-0.311044	-0.0811162	0.291043		-0.153664	0.117472	-0.344713	-0.0691725	0.201005	-0.272139	0.0782618	-0.415253	0.145283	-0.144335	0.30785	-0.124925	-0.191744	0.220875
		HipY	0.0842194	0.144328	-0.165413	-0.137746	0.0782687	-0.0846528	-0.0283368	-0.0450866	-0.173196	-0.378341	0.154088		-0.0299037	-0.31638	0.0333268	0.198908	-0.139657	-0.023968	-0.153406	0.265499	0.212005	-0.267941	-0.126069	-0.116783	-0.104033	0.0321832	-0.364783	-0.0857046	0.214601	0.0982589	-0.0928237	0.180693		0.179189	-0.525814	-0.2997	0.191288	-0.0486724	0.0970823	-0.00693156	0.366522	0.16873	0.289975	0.239858	0.207251	-0.138187	0.253866
		HipZ	0.142942	-0.0530804	-0.0626505	-0.1845	0.285675	0.0930291	0.0133521	0.00282134	-0.0347539	-0.274975	0.159152		0.227526	-0.357855	-0.147673	0.274708	-0.317049	-0.220965	-0.429107	0.204983	0.34182	-0.329978	0.0928292	-0.145661	-0.247936	0.171317	-0.351078	0.0978505	0.285014	-0.052858	-0.00607051	0.255198		-0.133149	-0.178876	-0.204458	-0.163402	0.287055	-0.191777	0.0407522	-0.00742459	0.0535816	-0.191371	0.321149	-0.211803	-0.0595403	0.182283
		KneeX	0.168054	0.119458	0.04094	-0.1938	0.32318	0.0206174	0.172467	0.0542122	0.105079	-0.294121	0.179572		0.401268	-0.38654	-0.154611	0.325427	-0.465451	-0.188913	-0.377967	0.251459	0.34442	-0.285863	0.282498	-0.177644	-0.296113	0.184316	-0.315949	-0.233341	0.34211	0.0271242	-0.0798673	0.295941		-0.265961	-0.0534536	-0.24371	-0.285221	0.117357	-0.368706	-0.0268005	-0.360697	0.0289608	-0.271714	0.347701	-0.522905	-0.00733963	0.238496
		KneeY	0.103426	0.0766525	0.00682182	-0.195552	0.32539	0.0959802	0.104877	-0.0141894	0.0835495	-0.307513	0.174766		0.310843	-0.308246	-0.011965	0.241322	-0.318838	-0.157455	-0.37137	0.157392	0.319538	-0.28309	0.177655	-0.100436	-0.149336	0.0442175	-0.344455	-0.0757617	0.348654	-0.0476728	0.0061634	0.237918		-0.267164	-0.0196134	-0.214648	-0.360095	0.273215	-0.0871533	-0.0173685	-0.232447	0.156701	-0.286383	0.227944	-0.0283887	-0.119364	0.20095
		KneeZ	0.062597	0.0856102	-0.126507	-0.238764	0.313471	-0.187363	0.0287979	-0.0740087	-0.0898166	-0.274709	0.177137		0.27264	-0.265955	-0.102083	0.315999	-0.366908	-0.227578	-0.130702	0.284523	0.294373	-0.292712	0.0479578	0.141431	0.166107	-0.0691303	-0.276474	0.13744	0.210559	-0.410808	-0.0214186	0.243946		-0.14842	0.042985	-0.349266	-0.074857	-0.112935	-0.169303	0.0303282	-0.307577	-0.00132934	0.159359	0.138641	-0.331344	0.117545	0.17766
		TA	0.0754651	0	0.0552847	0.122801	0.0469804	0.0270697	0.0157893	0.0606357	0.0289594	0.112931	0.0373758		0.22499	0.102126	0.123496	0.196724	0.0894799	0.0127521	0.245126	0.199496	0.145949	0.0961561	0.162741	0.234567	0.465003	0.068299	0.108767	0.404171	0.0766813	0.0219993	0.0444064	0.119854		0.396496	0.288222	0.0252927	0.458334	0.0850226	0.379892	0.228081	0.102036	0.0743338	0.195191	0.0536286	0.462415	0.335789	0.159709
		MG	0.555884	0.342029	0.531581	0.165309	0.195189	0.487254	0.546471	0.484267	0.607809	0.142232	0.178718		0.0104041	0.0890446	0.160719	0.0575328	0.00100502	0.0266088	0.0104516	0.100564	0.13248	0.153213	0.0519354	0.0235014	0.0418038	0.0671181	0.118449	0.00503195	0.145492	0.0293529	0.213725	0.0630257		0.0590357	0.1824	0.0646877	0.440898	0.0292094	0	0.0389724	0.0568114	0.00941072	0.0184414	0.162147	0.0959158	0.00290637	0.122313
		LG	0.530735	0.226991	0.582163	0.554588	0.166372	0.48577	0.521709	0.499479	0.606444	0.160208	0.176284		0.0178542	0.101157	0.173644	0.0678982	0.000151547	0.0728726	0.0120209	0.105612	0.156813	0.132146	0.04361	0.123866	0.0400318	0.0737969	0.0862576	0.032933	0.17567	0.0475695	0.265987	0.0679723		0.0559008	0.223368	0.029766	0.0186273	0.0704626	0.00251946	0.0241167	0.0728486	0.048446	0.0345208	0.121365	0.0751765	0	0.059318
		Sol	0	0	0	0.523434	0.131131	0	0.50599	0.493824	0	0.153768	0.200519		0	0	0	0	0	0.0242376	0	0	0.153966	0.117541	0.0425338	0.0402399	0.027523	0.114492	0	0	0	0	0.256861	0.0809216		0	0	0.0372785	0.0447939	0	0.0372403	0.0257617	0.0741826	0.0582393	0	0.0937456	0.0582864	0	0.0222495
		VL	0.172839	0.00309356	0.318773	0.0464372	0.109657	0.433944	0.0775616	0.142437	0.0315319	0.0483635	0.138204		0.255414	0.155173	0.462866	0.157054	0.00131162	0.506235	0.0321904	0.211868	0.0924441	0.155554	0.109586	0.456526	0.115071	0.43444	0.0634698	0.19874	0.218778	0.350379	0.410878	0.159018		0.0142884	0.0241162	0.0181877	0.0490164	0.0122563	0.00385084	0.00145714	0.0527462	0.00604801	0.00576644	0.0703463	0.0668587	0.0254892	0.0244277
		VM	0	0	0.279263	0.00666574	0.179281	0.294681	0.0782671	0.209874	0	0.053422	0.113081		0	0	0	0.170714	0.00720735	0.373859	0.0662733	0.248806	0.107311	0.152471	0.298427	0.290668	0.169724	0.469147	0	0	0	0	0.383926	0.139777		0	0	0.0529881	0.0433542	0.0348527	0.00273465	0.0298227	0.149094	0.0323603	0	0.110373	0.0655217	0.0355871	0.0432392
		RF	0.157669	0	0.00653068	0	0	0.158859	0.0364413	0.0512408	0.0234686	0.0433846	0.0631663		0.344211	0.170446	0.476868	0.172102	0.117818	0	0.243663	0.237703	0.0592423	0.122816	0.0127556	0.44804	0.413222	0.272493	0.0522823	0.57484	0.0381468	0.240118	0.394184	0.167216		0.0766765	0.111755	0	0	0.0141152	0.275592	0.111987	0.224901	0.0735289	0.125909	0.0877768	0.110048	0.0363312	0.0763563
		Ham	0.0978082	0.601125	0.297346	0.00779071	0.259385	0.308862	0.156995	0.357806	0.273555	0.105269	0.167521		0.142392	0.0979559	0.201866	0.244783	0.0352306	0.191345	0.0671058	0.242891	0.086723	0.240231	0.485945	0.0645376	0.083501	0.0897631	0.18646	0.00876721	0.210975	0.166878	0.175637	0.107894		0.103177	0.126616	0.111361	0.0272013	0.0727087	0	0.02974	0.127733	0.00582329	0.0112488	0.160178	0.088258	0.0282795	0.0525341
		AL	0.0896509	0.291597	0.200348	0.0337303	0.208986	0.0551672	0.124125	0.110931	0.0534625	0.0551567	0.0850258		0.195965	0.0927208	0.143867	0.132367	0.000291229	0.079995	0.107037	0.229812	0.115244	0.128837	0.455712	0.0927372	0.203759	0.414755	0.0898664	0.0507793	0.26721	0.437382	0.221434	0.130804		0.190092	0.114937	0.181771	0.0280745	0.0579594	1.4963e-05	0.0721422	0.135161	0.0757995	0.0445171	0.204106	0.13177	0.094721	0.0641881
		TFL	0.269565	0.00670481	0.0206411	0.0347813	0.13306	0.048981	0.0656849	0.078468	0.023485	0.0580199	0.0775814		0.290608	0.139082	0.446818	0.189714	0.0874713	0.419124	0.0148643	0.182157	0.148506	0.0983658	0.11143	0.474903	0.265461	0.418168	0.073711	0.320689	0.201149	0.258748	0.373286	0.140167		0.0212847	0.169338	0.0322783	0.12959	0.161164	0.274062	0.0331517	0.134605	0.0624896	0.0260694	0.115221	0.0651182	0.0512286	0.0746238
		GM	0.306989	0.371415	0.0472643	0	0	0.150818	0.114221	0	0.0596618	0.118322	0.12427		0.155012	0.126509	0.296712	0.18114	0.111792	0	0.135701	0.216036	0.173224	0.153665	0.404011	0.210413	0	0	0.18503	0.231568	0.165432	0.070481	0.287152	0.0816935		0.245347	0.432566	0	0	0.245965	0.0765884	0.0777168	0.143243	0	0.0794831	0.176926	0.0455301	0.0721841	0.120443
		ES	0.129015	0.288686	0.028798	0.0301171	0.187071	0	0.0964133	0.055425	0.136318	0.0583269	0.084916		0.132054	0.0602931	0.0921529	0.203497	0.0318764	0.000146523	0	0	0.105596	0.0358152	0.173819	0.0884501	0.250832	0.185908	0.189387	0.0386296	0.206206	0.211981	0.00123924	0.0820085		0.260293	0.366485	0.260546	0.10491	0	0.443666	0.565949	0.253133	0.416599	0.424425	0.304239	0.171675	0.533246	0.140738
		ExtO	0.0113869	0.180606	0.0474558	0.0397659	0.10657	0.0386022	0.167924	0.1369	0.0798255	0.0837021	0.0577821		0.204556	0.014435	0.121958	0.180384	0.0474523	0.0058061	0.0683149	0.141277	0.0642132	0.0579301	0.20489	0.152	0.137224	0.0393849	0.0809172	0.241254	0.202434	0.108356	0.0805847	0.0704086		0.386024	0.132644	0.130399	0.136293	0.436669	0.0858621	0.335173	0.22202	0.498898	0.243095	0.271071	0.169053	0.40356	0.135033
		LatDor	0.0344798	0.152503	0.0189662	0	0.106239	0.00998675	0.021469	0.0129672	0.202361	0.0439542	0.0701		0.215802	0.0273849	0.0872859	0.176893	0.0569228	0.0257177	0.139715	0.145022	0.0712331	0.0250893	0.0180337	0.0177675	0.0832653	0.00891418	0.0514539	0.148415	0.061296	0.0640275	0	0.0612996		0.504356	0.215061	0.190266	0.372636	0.607827	0.435532	0.686583	0.195413	0.659954	0.554879	0.253718	0.164235	0.567668	0.193993
[truncated: 4 more columns]

## Sheet: CH3
	Within-cluster subject variability: within-cluster SD of synergies based on the k-means clustering
	Methods: For each lower limb, we combined the KMS data from all 11 infants at CH3 and applied k-means clustering. The number of clusters was varied from 2 to 20. For each specified number of clusters, we performed 100 random initializations and selected the clustering result with the highest average cosine similarity. To assess classification performance, we calculated the silhouette value for ea…
	Accuracy of K-means Clustering
	The number of clusters	Lower limb	1	2	3	4	5	6	7	8	9	10	11	12	13	14	15	16	17	18	19	20
	Mean Silhouette Value	Left	0	0.399964	0.473525	0.485222	0.4861	0.410915	0.400438	0.404939	0.398269	0.419607	0.371405	0.366224	0.399639	0.360125	0.344444	0.455533	0.401708	0.316046	0.424599	0.441721
		Right	0	0.417518	0.483687	0.563344	0.506496	0.486167	0.470497	0.456966	0.466872	0.403135	0.410194	0.358812	0.462789	0.391373	0.327945	0.424334	0.463715	0.403547	0.421721	0.478779
			Cluster 1											Cluster 2																												Cluster 3
		subjects	1	3	4	4	5	7	8	9	10	Standard deviation (SD): remove zeros values		1	1	2	2	3	3	3	4	4	4	5	5	5	5	5	6	6	7	8	8	9	9	9	10	10	10	Standard deviation (SD): remove zeros values		1	2	4	5	6	6	7	7
	Left lower limb	AnkleX	-0.0327298	-0.051643	0.0781509	-0.372455	0.0543328	-0.142657	-0.0260994	-0.209956	-0.117176	0.139468		0.130551	-0.240792	0.315488	-0.446578	0.244843	-0.254229	0.250589	0.258459	-0.170414	-0.173828	0.269425	0.136264	0.278012	-0.321231	-0.458222	0.062345	-0.257407	0.036532	0.150052	-0.160962	0.244453	-0.151002	-0.198318	-0.107558	-0.309992	0.326255	0.25404		0.0597084	-0.0977472	-0.04198	0.0459245	0.070002	0.0362138	0.140925	0.0230406
		AnkleY	-0.0885926	-0.0271858	-0.290171	-0.0887779	0.00834684	0.0984068	0.00788691	-0.182666	-0.0358362	0.114741		0.0110203	0.021072	0.204318	-0.279694	-0.117299	-0.0874603	0.270201	0.24622	-0.23946	0.276715	0.103249	-0.0252447	-0.19637	-0.0424011	0.198218	-0.0595126	-0.245723	0.00807954	0.0712246	-0.0177923	0.332401	-0.370374	-0.188141	-0.0804317	-0.265055	0.139361	0.194398		0.0948469	-0.146727	0.00769673	-0.0622331	0.185074	-0.0658198	-0.187081	0.02981
		AnkleZ	0.0216598	-0.163179	-0.0323977	-0.213779	-0.00830094	-0.0894436	0.00642908	-0.104031	-0.0136678	0.0817042		-0.0481424	0.11642	0.208116	-0.374078	0.0513203	-0.0917299	0.25692	0.10475	0.00613194	-0.0564834	-0.285857	-0.162616	-0.205879	0.308931	0.419786	-0.0340677	-0.234433	-0.00681772	-0.106009	0.0158285	0.119784	-0.304944	0.0150667	0.0838686	-0.256703	0.000581798	0.195201		-0.0693035	-0.0211751	0.0189195	-0.0854873	0.0577219	0.0895309	0.221526	-0.0499451
		HipX	0.19144	0.188731	0.0372959	-0.207687	0.156375	0.0776389	0.00773202	-0.194232	-0.014126	0.149453		-0.00188638	-0.330438	0.266294	-0.260789	0.232998	-0.48366	0.356596	0.238535	-0.305338	-0.199625	0.490938	-0.176892	-0.309613	-0.416332	0.225991	-0.112567	-0.384375	-0.0600492	0.28732	-0.141215	0.398762	-0.436108	-0.311934	-0.107118	-0.434088	0.177591	0.301086		-0.025765	-0.373492	0.126649	0.0392752	0.360707	-0.112152	0.297918	-0.270822
		HipY	-0.148841	-0.129923	-0.202996	-0.120498	-0.238881	-0.0973848	0.0154562	-0.279126	-0.133572	0.0859129		-0.0083992	0.136772	0.366024	-0.36743	-0.134904	-0.0402682	0.321241	0.0985076	-0.0736125	0.321597	-0.180617	0.2954	-0.137115	0.183939	-0.0486732	0.0121567	-0.299123	-0.0603399	-0.117832	-0.0673825	0.177639	-0.218173	-0.153282	-0.0455709	-0.306062	0.153389	0.203608		0.125282	-0.0155735	-0.0831975	0.124977	0.0541176	0.1329	-0.0705618	0.275626
		HipZ	-0.0419509	0.223194	0.349152	-0.149362	0.0445815	-0.0470952	-0.027645	-0.180044	-0.0431985	0.170746		0.0944393	-0.217511	0.324367	-0.254655	0.289221	-0.348064	0.0785839	-0.090423	0.0426823	-0.329526	0.494246	0.107187	-0.421101	-0.406788	0.299598	0.020151	-0.232918	-0.0225631	0.268849	-0.05295	0.332905	-0.253756	-0.257304	-0.195884	-0.334202	0.319267	0.271767		0.0747989	-0.355253	-0.0387112	-0.0974808	0.259635	-0.278372	-0.35069	0.387292
		KneeX	0.1482	0.124715	0.13807	-0.332371	0.243933	0.133686	0.0703064	-0.217334	-0.0884126	0.193327		0.0884662	-0.221448	0.368179	-0.219023	0.29694	-0.394295	0.219358	0.278814	-0.259785	-0.181786	0.330138	-0.0893527	-0.0774908	-0.434125	-0.136113	-0.00786855	-0.363552	0.012988	0.290238	-0.144201	0.419079	-0.261408	-0.314335	-0.208832	-0.315712	0.388417	0.274299		-0.150101	-0.504876	-0.0753502	0.0327599	0.391315	-0.297975	0.294612	-0.459435
		KneeY	0.0926576	0.138883	0.347095	-0.166786	0.13528	0.0420208	-0.046261	-0.216528	-0.0944862	0.176143		0.0486981	-0.10906	0.360425	-0.323341	0.37948	-0.366374	0.102629	-0.0582526	0.0404421	-0.364323	0.285085	0.0523953	-0.223019	-0.32921	0.0254381	-0.032712	-0.296211	0.0189958	-0.0171328	-0.0766069	0.419638	-0.284038	-0.314109	-0.191194	-0.226993	0.359766	0.248041		-0.111743	-0.423385	-0.0341651	-0.0502836	0.335756	-0.267418	0.0233151	-0.138403
		KneeZ	0.0818228	-0.0886352	-0.178058	-0.17978	0.161438	0.088793	-0.0236162	-0.123885	0.00318061	0.122984		0.0816231	-0.143428	0.266654	-0.225349	-0.0165075	-0.223524	0.419553	0.248137	-0.256982	0.212087	-0.0131244	-0.0666713	0.48425	-0.123596	-0.543922	0.00269555	-0.302129	0.0362526	-0.178628	0.131272	0.154793	-0.291834	-0.0498005	0.070141	-0.301221	-0.0765074	0.239492		-0.094516	-0.316138	-0.0152731	-0.0095751	0.180423	-0.0688798	0.384595	-0.501677
		TA	0.129919	0.364483	0.275484	0.307673	0	0	0	0.0769448	0	0.122092		0.0826249	0.503153	0.0618026	0.0357064	0.0343398	0.132671	0.224628	0.236791	0.124391	0.124513	0	0	0	0	0	0.161623	0.143752	0	0	0	0.0306435	0.036589	0.0282642	0	0	0	0.123848		0.180779	0.191356	0.250074	0	0.1758	0.322198	0	0
		MG	0.316105	0.423	0.283496	0.278465	0.429635	0.502827	0.448459	0.495811	0.467602	0.0889044		0.141453	0.0819121	0	0	0.0658068	0.0464984	0.140855	0.226376	0.0686953	0.00789866	0.079155	0.0497657	0.0105112	0.00965016	0.0333163	0	0	0.0164181	0.0364012	0.0173834	0.041142	0.0384866	0.0034309	0.0186434	0.0577483	0.134663	0.056098		0.00804706	0	0.0336747	0.0189163	0	0	0.0941897	0.0837997
		LG	0.469063	0.474432	0.249438	0.32503	0.427575	0.478588	0.504652	0.474341	0.513824	0.089309		0.0650784	0.0214063	0.00591055	0.113634	0.0891898	0.0715522	0.157268	0.25752	0.0446756	0.0195982	0.0470558	0.0809419	0.00833948	0.0162841	0.0341077	0	0	0.037655	0.0903463	0.0467212	0.074925	0.0420303	0.0208063	0.101263	0.0503223	0.0749813	0.054962		0.0120063	0.00682971	0.0460105	0.0090832	0	0	0.0314137	0.0299939
		Sol	0.314971	0.351913	0.236246	0.372802	0.386933	0.39551	0.495049	0.409447	0.584884	0.100182		0.178155	0.0366738	0.0076107	0.0403917	0.0963354	0.136912	0.17736	0.277172	0.0528387	0.0454593	0.03845	0.0699199	0.0196237	0.0324424	0.0254957	0.121167	0.242087	0.0165449	0.0139604	0.0738178	0.0454539	0.0127657	0.0522735	0.109019	0.0933307	0.08059	0.0711913		0.0270018	0.0746857	0.103678	0.0176629	0.319172	0.0566514	0.0354695	0.0426998
		VL	0.0661152	0.0268606	0.152786	0.0627341	0.193525	0.0223597	0.122581	0.00631602	0.0443571	0.0644982		0.389015	0.0969406	0.068484	0.0909432	0.380087	0.120281	0.112326	0.267241	0.345898	0.0799002	0.0304792	0.404883	0.0559227	0.0444983	0.0169152	0.507481	0.115254	0.487433	0.171325	0.437073	0.102431	0.11802	0.300488	0.42824	0.0769098	0.146427	0.160969		0.0275637	0.0306501	0.0104344	0.00105025	0.0802399	0.0289216	0.0134162	0.0164888
		VM	0.0681753	0.0153356	0.0837106	0.0536822	0.100506	0.0311074	0.0724712	0.0069877	0.0607865	0.0313406		0.404837	0.135633	0.0868017	0.0856652	0.359319	0.158745	0.100017	0.251138	0.29457	0.237914	0.0231971	0.474124	0.0349981	0.138308	0.0477891	0	0	0.424715	0.0463575	0.426743	0.0895562	0.0975323	0.394251	0.374024	0.0975823	0.169885	0.148808		0.00605136	0.0436587	0.0867985	0.0437608	0	0	0.0298849	0.0390496
		RF	0.00572185	0.00551509	0.036237	0.0811894	0	0.00572249	0.0210963	0.0207398	0.0262472	0.0251868		0.412137	0.366637	0.0472122	0.0497227	0.267769	0.213482	0.170352	0.241901	0.279662	0.284294	0	0	0	0	0	0	0	0.44896	0.032125	0.453276	0.0689994	0.0466172	0.406568	0.408036	0.0641108	0.0111396	0.160358		0.107989	0.254336	0.167516	0	0	0	0.0283906	0.04652
		Ham	0.415578	0.254132	0.241944	0.0650215	0.349047	0.407155	0.386295	0.0480131	0.263695	0.137909		0.112658	0.125879	0.122898	0.139394	0.161639	0.0565343	0.172453	0.150285	0.295424	0.157105	0.0844449	0.114163	0.22188	0.0375249	0.0293135	0.352046	0.130838	0.155934	0.422991	0.0294699	0.166708	0.26981	0.0373874	0.0942645	0.165808	0.21263	0.0970944		0.0709569	0.000213377	0.0193886	0.0115331	0.192683	0.0576365	0.12241	0.0470203
		AL	0.10643	0.0324107	0.183113	0.076524	0.131576	0	0.172516	0.000473318	0.130244	0.0643715		0.39988	0.227354	0.148896	0.100554	0.345981	0.156187	0.178819	0.237507	0.341363	0.236934	0.0699555	0.446552	0.0799186	0.0549562	0.0475099	0.462429	0.128442	0	0.240065	0.292106	0.12501	0.262276	0.0632855	0.274455	0.0955949	0.267586	0.123509		0.108544	0.00574325	0.0732035	0.0152818	0.142784	0.0668249	0	0
		TFL	0.171517	0.155241	0.106794	0.0465134	0.083789	0.078732	0.11219	0.0422894	0.0297135	0.0495125		0.371725	0.170016	0.137924	0.0514114	0.0970256	0.19345	0.191628	0.242031	0.328571	0.236777	0.213388	0.353074	0.298109	0.0802778	0.100594	0.45679	0.108271	0.492279	0.159786	0.428169	0.147842	0.0698118	0.32195	0.423183	0.0601614	0.0912055	0.135395		0.0088137	0.0398064	0.0334308	0.0388487	0.0955297	0.119011	0.0552076	0.0881359
		GM	0.290204	0.27116	0.305499	0.270768	0.309705	0.23756	0.269598	0	0.154332	0.0497868		0.246119	0.302036	0.199744	0.0561696	0.108661	0.170476	0.224535	0.219635	0.207548	0.16734	0.131629	0.0841626	0.31121	0.172313	0.200799	0.351365	0.161648	0.300068	0.371961	0.177	0	0	0	0.234307	0.127108	0.288028	0.0832643		0.0806494	0.0407623	0.253777	0.00745358	0.247702	0.19568	0.0779954	0.141562
		ES	0.378053	0	0	0	0.0133882	0.185578	0.0566914	0.0574962	0.0724332	0.135734		0.144435	0.215956	0.104962	0.138793	0	0	0	0	0	0	0.142547	0.0248842	0.0506294	0.154885	0.214258	0.0623654	0.175198	0.00670305	0.432143	0.107778	0.145299	0.181077	0.0228701	0.0218874	0.139847	0.331421	0.105489		0.375846	0.106363	0	0.639467	0.261018	0.39544	0.385171	0.269327
		ExtO	0.0528372	0	0.216666	0.191364	0.0509749	0.114617	0.0303558	0.0262426	0.0237676	0.0772904		0.12009	0.101185	0.166496	0.105312	0	0	0	0.119218	0.0981155	0.236286	0.121596	0.248083	0.0989373	0.125119	0.0840481	0.0700374	0.104262	0.0768978	0.185137	0.0341581	0.124421	0.0277691	0.11604	0.0829758	0.127145	0.156115	0.0532339		0.591711	0.113859	0.506979	0.288784	0.251723	0.395583	0.423308	0.250052
		LatDor	0.0658716	0	0.152288	0.0685578	0.000679224	0.0303057	0.0231126	0.0347489	0.00421453	0.0491067		0.0117763	0.0536273	0.124279	0.1079	0	0	0	0.0251522	0.0622249	0.211798	0.0725277	0.0120027	0.0304538	0.109929	0.0654036	0.00436945	0.100759	0.0692911	0.111081	0.0466264	0.0536063	0.0169133	0.00695385	0.00993498	0.0759511	0.0894637	0.049778		0.596552	0.176344	0.725091	0.677819	0.244844	0.482293	0.281851	0.189928
			Cluster 1												Cluster 2																						Cluster 3
		subjects	1	3	5	6	6	7	8	9	10	10	Standard deviation (SD): remove zeros values		1	2	2	3	3	4	4	5	5	6	6	7	8	8	9	9	9	9	10	10	Standard deviation (SD): remove zeros values		1	1	2	3	3	4	5	6	6	7	7	8	9
	Right lower limb	AnkleX	-0.089855	-0.07672	-0.173779	-0.117157	-0.309534	-0.236067	-0.0641492	-0.0304891	-0.268319	-0.0723718	0.0970625		0.148266	0.28806	-0.343828	0.238618	0.2294	0.359331	-0.329031	-0.22583	0.187684	0.2901	-0.0361988	0.0853467	-0.224009	0.0962567	-0.147545	-0.263918	0.137323	0.242001	0.308339	-0.0840373	0.23326		-0.214891	0.274346	-0.133253	0.231163	-0.33939	-0.169091	0.253396	0.282628	-0.0137477	0.209892	0.0243528	0.182214	0.170594
		AnkleY	-0.0135396	-0.0652363	-0.0337789	0.0473041	-0.249543	0.146798	0.0592628	0.0398582	-0.306894	-0.000205719	0.140154		-0.0351916	0.214885	-0.235891	-0.191246	0.209877	0.263563	-0.382247	-0.0272258	0.00639638	0.245021	0.0185497	-0.0261069	-0.0736786	-0.00394848	-0.284285	0.0952816	0.291091	-0.132884	0.273718	0.0178959	0.196162		0.0317278	0.0222282	0.0238325	-0.0404763	0.00396881	0.224747	0.0431752	-0.153251	0.0550482	-0.0913533	-0.0748411	-0.0387922	0.112046
		AnkleZ	0.00189033	-0.0202902	0.0316621	-0.0333344	-0.246992	-0.13169	0.038495	0.0243752	-0.230777	0.0307124	0.109762		-0.0207561	0.115137	0.024652	0.0152651	0.216148	0.26397	-0.276585	0.173278	-0.0650616	0.256086	-0.00944012	0.0260032	0.17427	-0.0859555	-0.190983	0.152524	0.255732	-0.114444	0.107238	0.0380169	0.152403		0.0881514	-0.0927895	-0.189767	0.0954701	-0.215383	-0.0531097	-0.166759	-0.059802	0.137893	0.407563	-0.211852	-0.109632	-0.0447112
		HipX	0.157455	-0.0360821	0.188303	0.154415	-0.400558	0.261145	0.132072	0.126093	-0.37704	0.0124898	0.232123		0.0252091	0.310385	-0.486575	-0.0963365	0.337783	0.358509	-0.320772	-0.388798	0.0502169	0.410648	0.0087744	-0.159088	-0.338728	0.136694	-0.375944	0.0695436	0.361627	-0.0680153	0.308246	0.00393837	0.285175		-0.274857	0.0518767	0.270164	0.29737	-0.36076	-0.217679	0.189063	0.134319	-0.222255	0.0540376	-0.208996	-0.0286872	-0.206807
		HipY	-0.117738	-0.179223	-0.206595	-0.0674088	-0.303264	-0.125442	-0.0886888	-0.098539	-0.338754	-0.0763521	0.0957025		-0.0631241	0.273753	-0.1918	-0.141277	0.262123	0.221221	-0.334509	0.0390893	0.014785	0.277833	-0.0927505	0.0988581	-0.0251686	-0.0106665	-0.303337	-0.224887	0.219405	0.271615	0.235826	0.0390753	0.201167		0.0783277	0.225422	-0.287439	-0.0194255	0.0025349	0.208295	0.198011	0.0765157	0.177922	-0.297536	0.350751	0.116466	-0.0143511
		HipZ	0.0669442	0.00243712	-0.0893881	0.00982913	-0.136521	0.0251275	0.0414765	0.0644053	-0.355437	0.0555183	0.132149		0.0778508	0.274816	-0.405825	0.331104	0.0922585	0.293194	-0.222242	-0.454097	0.283286	0.144899	-0.00872297	0.0667056	-0.279991	0.136545	-0.290172	-0.268779	0.256735	0.240262	0.366905	-0.105612	0.263643		-0.245173	0.0938404	0.173504	0.155552	-0.246784	-0.296167	0.329426	0.208262	-0.185961	-0.376205	0.228651	0.0512661	-0.048791
		KneeX	0.123682	-0.0142485	0.153331	0.0856521	-0.393232	0.319757	0.0929963	0.0669723	-0.344626	0.0339621	0.219781		0.161645	0.249601	-0.402892	0.140469	0.291834	0.404666	-0.347835	-0.348557	0.20746	0.384725	0.0384535	-0.147346	-0.335524	0.162642	-0.391429	-0.0059593	0.367176	0.245432	0.3577	-0.0819912	0.285895		-0.280054	-0.110194	0.255702	0.198165	-0.390273	-0.247635	0.00652635	0.25261	-0.350902	-0.064353	-0.213051	-0.00386916	-0.373343
		KneeY	0.023117	-0.00784795	-0.0837288	0.048722	-0.280535	0.137857	-0.0218159	0.0726557	-0.292283	0.0796892	0.147087		0.131304	0.229713	-0.344285	0.360004	0.108943	0.245865	-0.138568	-0.192091	0.163782	0.311279	0.0424682	-0.011567	-0.209848	0.0631036	-0.387232	-0.260356	0.322988	0.336952	0.322697	-0.157365	0.24503		-0.222447	0.0663906	0.259874	0.168957	-0.286676	-0.390058	0.145345	0.24651	-0.300821	-0.249493	0.0389693	0.152852	-0.211907
		KneeZ	-0.0620053	-0.115963	-0.000578719	0.0433583	-0.299163	0.157997	-0.0605062	0.00698662	-0.29067	-0.0745913	0.141058		0.0349907	0.287767	-0.223505	-0.249637	0.29725	0.230411	-0.307455	-0.100881	0.0956608	0.290637	0.0188874	-0.13641	0.201633	-0.0924542	-0.264386	0.26747	0.322328	-0.153059	0.268458	0.00875804	0.219262		-0.0679624	0.173071	-0.264952	0.0240867	-0.0658973	0.166298	-0.041892	-0.104153	0.0118813	0.308923	-0.333488	0.0242706	-0.0676498
		TA	0.0338038	0.0462718	0.240419	0.0464452	0.0909938	0.127554	0.0193973	0.014605	0.0813171	0.0548395	0.0674137		0.096175	0.148755	0.103007	0.00753559	0.070158	0.0742613	0.098467	0.327054	0.0717491	0.117737	0.118301	0.0445934	0.38351	0.121106	0.0482883	0.0466437	0.0189516	0.0110179	0.0901677	0.0708059	0.0946249		0.488325	0.147173	0.0124632	0.134179	0.347211	0.337556	0.0917604	0.0210272	0.48366	0.302748	0.172766	0.122601	0.520367
		MG	0.444077	0.56747	0.417455	0.535064	0.143529	0.430535	0.456109	0.548792	0.0909894	0.498754	0.164658		0.086112	0.163955	0.030388	0.0562738	0.159115	0.137719	0.1428	0.00461987	0.130781	0.0951829	0.0797421	0.0811794	0.0394666	0.0850879	0.0565515	0.0130729	0.0292773	0.0312143	0.0648287	0.0676294	0.0481609		0.00850954	0.0397456	0.0952054	0.0952315	0.0036439	0	0.00883466	0.0758628	0.0104258	0.0283032	0.0138512	0.0747482	0
		LG	0.46761	0.530183	0.531036	0.542725	0.143712	0.403761	0.509079	0.52945	0.112871	0.502284	0.162918		0.0839755	0.180203	0.0204766	0.056323	0.13243	0.133479	0.138598	0.0176623	0.0625583	0.116	0.0749798	0.111639	0.0304008	0.0323433	0.0770226	0.0943841	0.0633891	0.055159	0.0551039	0.104276	0.0439394		0.0251423	0.15655	0.226322	0.053264	0.00354192	0.00730097	0.0449439	0.114267	0.0192326	0.0503047	0.0178851	0.0431057	0.00721667
		Sol	0.433368	0.461129	0.497841	0.48817	0.131586	0.39315	0.484444	0.443648	0.0834776	0.468605	0.151623		0.124017	0.112591	0.0191273	0.0847183	0.190164	0	0	0.0389083	0.0317041	0.115198	0.138605	0.056505	0.0671714	0.0985253	0.0642982	0.112186	0.0583304	0.00260907	0.0551584	0.136461	0.0484587		0.0851383	0.158075	0.112844	0.138351	0.0690711	0	0.0221943	0.0791294	0.0262554	0.0491933	0.0219364	0.0533621	0.0433546
		VL	0.0543344	0.0581282	0.0282089	0.0513893	0.111883	0.10187	0.100078	0.0769501	0.047425	0.140544	0.0352558		0.428836	0.210486	0.0227338	0.271399	0.274873	0.180974	0.142961	0.155037	0.355312	0.136314	0.522025	0.370765	0.138915	0.515865	0.102226	0.386085	0.254945	0.20436	0.100589	0.499069	0.150474		0.0564678	0.0231144	0.0150958	0.0106515	0.194267	0.00323059	0.00137293	0.0360804	0.0860697	0.0556815	0.025866	0.0150165	0.056789
		VM	0.101224	0.17453	0.0520773	0	0	0.0951635	0.193705	0.105736	0.0611905	0.140041	0.0505504		0.407782	0.217579	0.0279983	0.378146	0.286471	0.215242	0.0811334	0.0917037	0.487075	0	0	0.379123	0.208556	0.375939	0.114699	0.295888	0.207189	0.327408	0.145351	0.486098	0.139352		0.0748956	0.155503	0.0215247	0.0732512	0.0184632	0.046197	0.00559852	0	0	0.117572	0.0559878	0.0380723	0.0728751
		RF	0.00170525	0.0332306	0.00146531	0	0	0	0.0152627	0.0301013	0.0396978	0.012806	0.0153451		0.219272	0.131319	0.157871	0.176214	0.215532	0.122708	0.0884243	0.410282	0.191387	0	0	0	0.38429	0.303985	0.133405	0.414084	0.154047	0.0487733	0.0903666	0.459555	0.128562		0.460846	0.0463676	0.000692847	0.0116191	0.286876	0.296948	0.0361487	0	0	0	0	0.0914866	0.225084
		Ham	0.330955	0.25046	0.205349	0.156831	0.120962	0.129842	0.363906	0.309353	0.137766	0.35007	0.0973747		0.0505726	0.257259	0.0769806	0.36866	0.226212	0.219372	0.108689	0.0330935	0.244016	0.152172	0.424795	0.293271	0.0642726	0.128087	0.0896536	0.0598243	0.11412	0.319159	0.184564	0.10887	0.113344		0.243019	0.125921	0.209452	0.0916809	0.00127729	0.00717102	0.0118545	0.079408	0.0362451	0.00890519	0.00281036	0.0342027	0.00323931
		AL	0.056932	0.101548	0.0666985	0.0574757	0.099771	0.202273	0.127553	0.0415575	0.106925	0.266059	0.0710437		0.359298	0.161427	0.00687395	0.275099	0.158334	0	0	0.0114417	0.470736	0.165218	0.416751	0.375949	0.168772	0.347487	0.0652487	0.107981	0.14077	0.385001	0.177944	0.230369	0.141008		0.103627	0.207892	0.0598256	0.0182322	0.0815154	0	0.0138114	0.160867	0.216218	0.0423976	0.0356826	0.174969	0.00916832
		TFL	0.0696782	0.0798426	0.0548883	0.0576147	0.0889384	0.0670761	0.0344963	0.11016	0.0640468	0.0541087	0.0210043		0.418442	0.212646	0.0864248	0.0944819	0.207365	0.0285886	0.126891	0.214805	0.160323	0.150008	0.424503	0.441951	0.172251	0.472335	0.172091	0.307479	0.192354	0.119169	0.150425	0.359724	0.131516		0.106738	0.0445784	0.011741	0.272522	0.165948	0.145249	0.29036	0.123205	0.1875	0.147227	0.06193	0.0831136	0.239228
		GM	0.275949	0.0734978	0.133273	0.0873861	0.1179	0.126839	0	0.200029	0.0826104	0.0476973	0.0710032		0.292612	0.19194	0.064455	0.16398	0.120173	0.0727689	0.111564	0.131187	0.252634	0.112932	0.343131	0.414404	0	0	0.138981	0.220148	0.157946	0.133765	0.177205	0.0748958	0.0959909		0.110445	0.234999	0.0249058	0.00463128	0.228779	0.166919	0.0645576	0.121241	0.211482	0.0561277	0.0242228	0	0.250623
		ES	0.238978	0.0103319	0.0771837	0.175123	0.174085	0.0938869	0.157992	0.0904303	0.103111	0.0863966	0.0653097		0.242134	0.157362	0.0130056	0.0706281	0.0994353	0	0	0.088095	0.00993019	0.139559	0.121206	0.0352666	0.262549	0.0994463	0.163652	0.117181	0.0427586	0.313553	0.175427	0.0447263	0.0861154		0.0984799	0.270819	0.50954	0.450584	0.171283	0	0.440258	0.397255	0.293247	0.398839	0.495413	0.345813	0.256969
		ExtO	0.235234	0.0634429	0.0930437	0.147125	0.127474	0.218461	0.15002	0.0510411	0.100581	0.0461696	0.065886		0.179872	0	0	0.179418	0.194878	0.0168559	0.167008	0.0811694	0.0208005	0.100319	0.0373558	0.101444	0.132321	0.0621334	0.107055	0.137731	0.0728734	0.140303	0.13087	0.096533	0.0539711		0.230945	0.46782	0	0.463302	0.111824	0.247131	0.362728	0.471509	0.217977	0.198176	0.220161	0.599857	0.25791
		LatDor	0.0684923	0.0226908	0.0597827	0.166526	0.121289	0.0324003	0.0607773	0.0206727	0.0661241	0.0194189	0.0476279		0.0188948	0.103905	0.013281	0.0993366	0.101654	0.00741714	0.133547	0.047497	0.00347531	0.102716	0.00218445	0.0026642	0.0985742	0.0196981	0.11772	0.0901384	0.0305287	0.147265	0.0601829	0.00512766	0.0502142		0.216122	0.54656	0.418483	0.446143	0.185516	0.429024	0.52265	0.47048	0.380012	0.217512	0.487402	0.599011	0.370842
[truncated: 6 more columns]

## Sheet: CH4
	Within-cluster subject variability: within-cluster SD of synergies based on the k-means clustering
	Methods: For each lower limb, we combined the KMS data from all 11 infants at CH4 and applied k-means clustering. The number of clusters was varied from 2 to 20. For each specified number of clusters, we performed 100 random initializations and selected the clustering result with the highest average cosine similarity. To assess classification performance, we calculated the silhouette value for ea…
	Accuracy of K-means Clustering
	The number of clusters	Lower limb	1	2	3	4	5	6	7	8	9	10	11	12	13	14	15	16	17	18	19	20
	Mean Silhouette Value	Left	0	0.416638	0.521326	0.4856	0.501308	0.436644	0.449109	0.436772	0.429397	0.428726	0.433242	0.396477	0.39241	0.370746	0.447657	0.423353	0.426042	0.483011	0.405002	0.433209
		Right	0	0.454339	0.49325	0.4727	0.428676	0.472058	0.468662	0.451536	0.447491	0.40682	0.404406	0.402276	0.395373	0.427889	0.416325	0.384947	0.443802	0.422675	0.399844	0.475038
			Cluster 1														Cluster 2																								Cluster 3
		subjects	1	2	3	4	5	6	7	7	8	8	9	10	Standard deviation (SD): remove zeros values		2	2	2	3	3	4	5	5	6	7	7	8	8	8	8	9	9	9	10	10	11	11	Standard deviation (SD): remove zeros values		1	1	1	2	2	3	3	4	4
	Left lower limb	AnkleX	0.0399901	-0.00362502	-0.32964	-0.405266	-0.370961	-0.161975	0.48321	-0.359885	-0.0531824	-0.326588	0.174941	0.145442	0.27782		0.169408	-0.29757	-0.135188	-0.151258	-0.0659837	-0.166628	0.457366	-0.394024	0.0618685	-0.442116	-0.23595	0.271293	0.335777	-0.223058	-0.208476	0.293826	0.122926	0.299545	-0.19048	0.403897	-0.347382	0.373525	0.287854		0.234362	0.0910992	-0.231816	0.289001	-0.069274	0.424148	-0.268404	0.418373	-0.280791
		AnkleY	-0.0487562	-0.16	0.00785744	-0.0205111	-0.0672488	0.0520099	-0.174311	-0.0912886	-0.0192306	-0.0703695	-0.261615	-0.239733	0.0981887		-0.343309	0.339369	0.177742	0.244327	-0.176334	0.202014	-0.144266	0.189362	-0.0625974	0.168427	0.0637001	-0.426596	0.101977	0.0642302	-0.347048	0.217531	-0.196989	0.0432194	0.136501	-0.405004	-0.0648585	-0.0693162	0.226998		-0.42051	-0.0439912	0.349044	-0.0635642	0.145722	-0.256088	0.227211	-0.191495	-0.349813
		AnkleZ	-0.0691254	-0.147613	-0.106711	-0.206244	-0.381934	-0.0837678	0.335782	-0.391614	-0.0257352	-0.122787	0.0783345	-0.167953	0.193306		-0.118362	-0.315872	0.188335	0.00240332	0.0262891	-0.045094	0.290559	-0.12323	0.0311485	-0.262102	-0.0558637	-0.184854	0.121877	0.0398169	-0.220733	0.288366	0.084922	0.29163	0.0668042	0.243506	-0.214638	0.173399	0.187045		-0.203144	0.646955	-0.156181	0.0999698	0.292939	0.0747939	-0.204268	0.25579	-0.438733
		HipX	0.2092	0.193506	0.01281	-0.141644	-0.136438	0.141417	0.271385	-0.248047	-0.0117	-0.268578	0.198733	0.200883	0.193659		-0.0747161	-0.0297505	0.0783674	-0.353291	-0.208924	-0.345601	0.288598	-0.237038	-0.0385225	-0.103504	-0.515521	-0.173311	0.390102	-0.180793	-0.564773	0.429411	0.046787	0.0069597	0.0742412	0.111879	-0.361186	0.321065	0.275666		0.178512	-0.0596439	-0.245987	0.338167	-0.461869	0.329937	0.011337	0.371557	-0.394195
		HipY	0.0162358	-0.152242	-0.0857163	-0.110134	-0.0717484	0.0356758	0.170873	-0.105705	-0.0120656	-0.239445	-0.13205	-0.0249177	0.105784		-0.0145058	0.412915	-0.184923	-0.0850527	0.0121816	-0.054674	0.0815265	-0.183364	-0.053352	-0.239351	-0.0875094	-0.0477427	0.273924	-0.182379	-0.239561	0.239215	-0.161024	0.420741	-0.161994	-0.29782	-0.191604	0.139226	0.207694		0.119624	-0.472407	0.17387	-0.114768	0.0659009	-0.0425165	0.249562	0.0281929	-0.354025
		HipZ	0.0239121	0.209309	-0.0270734	-0.138441	-0.159681	0.0950266	0.234207	-0.234564	0.0817063	-0.239025	0.0938474	0.180571	0.168606		0.0436369	-0.110597	0.0197443	0.0960134	-0.291938	-0.20797	0.190129	-0.0507552	0.0780496	-0.028233	-0.513614	0.34899	0.327727	-0.319348	-0.0707195	0.37389	0.129898	-0.0716658	0.0791597	0.127394	-0.341795	0.358095	0.241614		0.349967	-0.211267	-0.174593	0.0798882	-0.234851	0.264745	-0.235288	0.223431	-0.0528956
		KneeX	0.0984917	0.172816	-0.0115427	-0.197069	-0.29627	-0.0762108	0.401709	-0.245275	0.0743893	-0.290845	0.166314	0.171395	0.221713		0.361879	-0.316449	-0.089757	-0.376304	0.165407	-0.217227	0.446389	-0.353635	0.0599158	-0.338656	-0.0983789	0.335991	0.419438	-0.284014	-0.209982	0.256353	0.0750337	0.438874	-0.0980504	0.42006	-0.344503	0.441348	0.313412		0.350462	0.158895	-0.390106	0.0235197	-0.275591	0.30978	-0.259516	0.379375	-0.187664
		KneeY	0.0529583	0.193752	-0.0172807	-0.105043	-0.211208	0.0121647	0.376652	-0.273476	0.0290693	-0.311519	0.157961	0.196616	0.207527		0.266294	-0.230493	-0.0532705	-0.105021	-0.0759451	-0.305304	0.362921	-0.292531	0.097782	-0.2166	-0.410197	0.349072	0.378076	-0.307989	-0.139962	0.308458	0.223829	0.0952556	0.0347562	0.272353	-0.364001	0.442246	0.276972		0.431256	-0.181724	-0.259819	0.0605066	-0.289992	0.336402	-0.32537	0.32041	0.0577975
		KneeZ	-0.0650431	-0.0457077	-0.0237169	-0.208645	-0.275658	-0.0870539	0.24443	-0.307227	-0.109879	-0.232442	-0.0477016	0.0125152	0.149904		0.191065	0.00102682	-0.052617	-0.369735	0.256635	-0.156069	0.319499	-0.284259	0.0312903	-0.210189	0.0103824	-0.197966	0.228948	0.0381774	-0.387953	0.236594	-0.106301	0.520208	-0.111171	0.238541	-0.246438	0.30486	0.248404		0.248524	-0.0723647	-0.0991317	0.0569396	-0.223688	0.0248826	0.104262	0.276334	-0.303297
		TA	0.0675785	0.108184	0.194316	0.108685	0.277386	0	0	0	0	0	0.0437276	0.132354	0.079649		0.132419	0.371719	0.219813	0.223607	0.0676207	0.185734	0.10768	0.0304527	0	0	0	0	0	0	0	0.19966	0.217635	0.0443636	0.282705	0.00382873	0.153684	0.0477908	0.104006		0.162814	0.21227	0.299502	0.0108696	0.271143	0.231633	0.34835	0.0476276	0.0360526
		MG	0.450888	0.538829	0.538455	0.420733	0.343871	0.573172	0.133492	0.354951	0.483342	0.378435	0.489928	0.479361	0.119496		0.00472914	0.0126938	0.0233582	0.0283321	0.116709	0.0404297	0.0633318	0.0263883	0.0278975	0.0283574	0.00513487	0.00110845	0.0831285	0.00716178	0.0372932	0.0663479	0.0164282	0.0456399	0.0236457	0.0143798	0.121864	0.040664	0.0336568		0.0256618	0.00132926	0.00106698	0.0304745	0.00234409	0.0783848	0.0022556	0.0950457	0.0275587
		LG	0.390939	0.513461	0.52783	0.422946	0.38272	0.481125	0.122867	0.368635	0.500886	0.37792	0.482204	0.499905	0.111091		0.0037708	0.0138363	0.00697476	0.0862869	0.107206	0.0352431	0.0650537	0.0339929	0.0533147	0.040362	0.00985979	0.014402	0.114451	0.0193192	0.0242047	0.0872578	0.0429854	0.0379068	0.0596857	0.0114148	0.122694	0.0654345	0.0364681		0.0528352	0.00558317	0.000730397	0.00902908	0.00258144	0.0636071	0.0107936	0.0742132	0.0238038
		Sol	0.392655	0.445761	0.36579	0.406736	0.306361	0.548965	0.113558	0.265005	0.380908	0.304941	0.463466	0.419524	0.111179		0.000731192	0.0445456	0.0601515	0.178941	0.0877173	0.020696	0.0812597	0.0722074	0.0289133	0.0917869	0.0554542	0.00657553	0.0970233	0.127647	0.00374561	0.0880625	0.0669876	0.0393068	0.125699	0.00823989	0.127403	0.0663543	0.0470377		0.0718311	0.00959015	0.0133828	0.0026127	0.0135522	0.112435	0.0914803	0.108728	0.0380444
		VL	0.343619	0.0710164	0.0498672	0.175669	0.0255927	0.0536107	0.0513018	0.0458054	0.0871212	0.019049	0.0193996	0.111174	0.0919345		0.100205	0.0770087	0.48381	0.233371	0.30622	0.244514	0.0795292	0.264115	0.408969	0.290999	0.0537598	0.0765607	0.0967818	0.331372	0.0761314	0.16923	0.416712	0.119685	0.360643	0.0457645	0.131217	0.0824597	0.136775		0.00171009	0.00858376	0.0356184	1.38238e-05	0.0159754	0.0590724	0.0187528	0.0353893	0.0143667
		VM	0.297766	0.0302437	0.0154294	0.128848	0.029089	0.0277505	0.0755872	0.0392952	0.0657656	0.000716802	0.00357369	0.044837	0.0818242		0.116335	0.138101	0.481722	0.225366	0.280687	0.254985	0.065678	0.266599	0.457823	0.260591	0.0529438	0.233515	0.111838	0.349622	0.194297	0.112178	0.378561	0.234507	0.416214	0.0586372	0.144571	0.0969023	0.129892		0.0051495	0.0192606	0.0843852	0.000106767	0.0154026	0.113918	0.0388603	0.0720481	0.0323199
		RF	0.148145	0.00963489	0.00569442	0.131632	0.029643	0.00596494	0.0755675	0.0398854	0.00511759	0.00056577	0.00131658	0.0190821	0.0517181		0.0136981	0.308469	0.337607	0.32107	0.118177	0.222628	0.0522973	0.224908	0.347941	0.230002	0.0716288	0.134115	0.0175703	0.412887	0.167991	0.056205	0.206129	0.220979	0.36697	0.114181	0.191409	0.0224598	0.123115		0.0519769	0.0160579	0.166061	0.0153378	0.0757837	0.119945	0.152502	0.0439487	0.0171592
		Ham	0.189371	0.0336652	0.134472	0.0259428	0.0473271	0.10614	0.111984	0.0461548	0.441265	0.234477	0.136342	0.159609	0.115279		0.512888	0.00620686	0.144134	0.0805425	0.549316	0.283907	0.123854	0.210662	0.313376	0.206265	0.180844	0.141704	0.160005	0.0553429	0.157483	0.174474	0.366488	0.0539064	0.22078	0.169755	0.154505	0.139225	0.135512		0.0627867	0.114864	0.160059	0.0611626	0.00209814	0.089554	0.0215736	0.211818	0.229854
		AL	0.00713974	0.0143979	0.0316646	0.0351761	0.0111776	0.00893219	0.0665594	0.0100588	0.265771	0.0487891	0.0236344	0.0354402	0.0713809		0.148378	0.0586713	0.0353721	0.20844	0.21442	0.273361	0.0883558	0.260871	0.365969	0.18862	0.278579	0.316295	0.191772	0.0605017	0.258807	0.125678	0.413863	0.0957919	0.225765	0.20182	0.137291	0.128079	0.100743		0.154586	0.127447	0.300935	0.644182	0.0422306	0.260921	0.16871	0.206406	0.212125
		TFL	0.203907	0.00754148	0.0853285	0.140945	0.0298107	0.106355	0.0494706	0.0421243	0.0358592	0.00151776	0.0235809	0.0566786	0.0596609		0.00755447	0.262683	0.35081	0.216963	0.149476	0.261282	0.0884945	0.219124	0.297083	0.267076	0.0551076	0.0779368	0.0666302	0.341647	0.0885872	0.154588	0.319631	0.117258	0.391695	0.0380309	0.129518	0.0725775	0.11595		0.0614154	0.0606447	0.155854	0.244175	0.0144955	0.163481	0.0433336	0.0464338	0.0199984
		GM	0.329736	0.044898	0.039029	0.0795509	0.0316792	0.0541625	0.112783	0.043826	0.240955	0.0953564	0	0.138923	0.0950395		0.307608	0.104429	0.286681	0.237075	0.363161	0.332546	0.112682	0.213069	0.379147	0.234236	0.145581	0.121415	0.17251	0.236304	0.0913399	0	0	0	0.295012	0.227423	0.146681	0.11607	0.0919078		0.00919194	0.0387927	0.0919912	0.060418	0.142727	0.0965391	0.0544992	0.119842	0.068772
		ES	0	0.0264854	0.00533807	0.0147556	0	0	0.00253876	0.00829731	0	0	0.110387	0	0.0412682		0	0.104007	0	0.029719	0.0557217	0.228302	0.0192801	0.066135	0.000337162	0.109979	0.22787	0.18099	0.0584381	0.00774237	0.048653	0.0725454	0.0746277	0.0368159	0.0358697	0.0525922	0.0416746	0.00472605	0.0673918		0.00568201	0.0536342	0.348909	0.0904717	0.465978	0.171181	0.461552	0.0661063	0.113989
		ExtO	0.011102	0.00346785	0.261852	0.145976	0.0300559	0.0643401	0.0961781	0.0221218	0.0657643	0.0639285	0.132082	0.106738	0.0726813		0.415035	0.0571609	0.0188299	0.184242	0.0829882	0.0218324	0.186261	0.0159095	0.0143446	0.0111744	0.145296	0.123097	0.0581216	0.0314955	0.0846239	0.0629919	0.01032	0.121255	0.012505	0.190991	0.0616257	0.0815695	0.0940649		0.299057	0.35981	0.0536868	0.127823	0.14981	0.0310643	0.294994	0.190624	0.190293
		LatDor	0.00249141	0.0640874	0.176943	0.0218114	0.106286	0.159455	0.0378126	0.0888913	0.0130827	0.0333908	0.187623	0.053058	0.06526		0.00467306	0.0384867	0	0.0130116	0	0.00177104	0.0888026	0	0	0	0.0168063	0.121344	0.0334509	0.00706976	0.0237513	0.0394662	0.000770927	0.0421554	0	0.0873098	0.0457255	0.0328515	0.0347569		0.169539	0.153302	0.223375	0.503189	0.251698	0.329646	0.209688	0.17159	0.185604
			Cluster 1											Cluster 2																									Cluster 3
		subjects	1	2	3	5	5	6	9	10	11	Standard deviation (SD): remove zeros values		1	1	2	2	2	3	3	3	4	4	5	5	5	6	6	7	7	8	8	9	10	11	11	Standard deviation (SD): remove zeros values		1	1	1	1	2	2	3	3	4	5	5
	Right lower limb	AnkleX	-0.100815	-0.0517726	-0.377001	-0.174194	0.402602	0.00627712	0.282252	-0.133667	-0.3809	0.264381		0.136494	-0.106463	0.123499	0.106584	-0.193617	0.385504	-0.185836	-0.271119	0.372969	-0.352745	0.217551	-0.0351733	-0.310861	0.333518	0.0487098	0.381456	-0.368514	-0.359394	0.32977	-0.289602	0.157865	0.37796	-0.158502	0.275023		-0.271451	-0.226384	0.362993	0.190152	0.33896	-0.297768	-0.126638	-0.252112	-0.118343	-0.20895	-0.0444448
		AnkleY	-0.124185	-0.177575	-0.210884	-0.00939321	-0.334942	-0.0834121	-0.0953464	-0.0782206	-0.187796	0.0954271		-0.421045	0.362504	0.124224	-0.381147	0.335688	0.0329546	0.210858	-0.297526	0.151115	-0.235142	-0.29502	0.127051	0.196166	-0.482849	0.00412381	-0.0977585	-0.0170873	-0.210794	0.031102	-0.149699	-0.311837	-0.0059033	0.154632	0.243822		-0.228579	0.308517	0.0349185	-0.131139	-0.0218453	0.146796	-0.296416	0.220344	0.121533	0.261515	0.158724
		AnkleZ	-0.00964426	-0.0233483	-0.336835	-0.257571	0.0429505	0.0459858	0.055752	-0.0477053	-0.354761	0.169033		-0.23926	0.2157	0.183213	0.0725849	-0.131013	0.270759	0.049202	-0.258896	0.303108	-0.302023	-0.0966702	0.180603	0.105695	0.225269	0.0122649	0.254621	-0.22815	-0.274771	0.174163	-0.00694665	-0.0607572	0.245721	0.140588	0.198396		-0.560913	0.0160314	0.497145	-0.1125	0.192577	-0.266717	-0.238202	-0.203013	-0.124016	0.045558	-0.0447187
		HipX	0.163025	0.102855	-0.0692203	0.0718157	0.193696	0.152629	0.375365	0.220159	-0.238713	0.176557		-0.0244144	-0.123363	-0.17115	0.00609135	0.130019	0.436434	-0.39008	-0.421565	0.382814	-0.367868	-0.0204686	-0.190958	0.0738623	-0.212793	0.00504363	0.26275	-0.310975	-0.337632	0.320384	-0.443006	-0.0837899	0.271496	-0.408589	0.275058		-0.0969043	-0.247864	-0.19547	0.421463	0.296154	-0.312853	-0.266584	-0.122085	-0.00677198	-0.382371	0.184154
		HipY	0.147116	-0.0478903	-0.0693418	0.0777523	0.00954345	-0.0431367	0.100593	0.0139423	-0.292763	0.128238		-0.0947238	-0.233188	0.23749	-0.102394	-0.24482	0.0824769	-0.165199	0.0185559	0.09367	-0.192553	0.0394846	-0.0115933	-0.357095	-0.0574441	-0.135829	0.169721	-0.21645	-0.340352	0.228561	-0.275208	-0.0205862	0.195565	0.0498551	0.179		0.433361	0.239104	-0.271591	-0.0653754	0.0219606	0.124776	-0.417865	0.21762	0.125324	0.165268	-0.0129223
		HipZ	-0.00437476	0.160827	-0.127749	0.138478	0.111357	0.017333	0.335663	0.117108	-0.233705	0.167936		0.230815	-0.040282	-0.361639	0.26614	-0.0620424	0.3737	-0.344268	-0.298888	0.349378	-0.312464	0.10174	0.0428329	-0.143773	-0.0410451	0.168647	0.372432	-0.34912	-0.245274	0.266112	-0.381156	0.137731	0.317411	-0.440178	0.280758		0.183288	-0.238973	-0.321374	0.218371	0.0442013	-0.0524201	-0.265889	-0.102345	-0.128627	-0.0196428	-0.248108
		KneeX	0.118113	0.0526814	-0.144755	-0.0448435	0.329689	0.0863421	0.337144	0.00245111	-0.343559	0.215163		0.259335	-0.168193	0.316436	0.0273555	-0.188733	0.351956	-0.261508	-0.100948	0.385253	-0.319432	0.316765	-0.0362872	-0.165565	0.54481	0.0398188	0.393417	-0.29732	-0.282236	0.306339	-0.250039	0.309268	0.408886	-0.177091	0.285967		-0.161102	-0.336348	0.219853	0.106359	0.152758	-0.339861	-0.296283	-0.306131	-0.260685	-0.324941	-0.204772
		KneeY	0.160103	0.182409	0.0286835	0.0423606	0.293231	0.0653027	0.338168	0.0776878	-0.21374	0.16294		0.434303	-0.283877	-0.233237	0.379369	-0.239037	0.299008	-0.3497	-0.0522488	0.335409	-0.25209	0.294542	-0.1173	-0.223361	0.234909	0.0478041	0.395499	-0.310064	-0.290076	0.361067	-0.306771	0.266656	0.376371	-0.414753	0.306266		0.198988	-0.381854	-0.158025	0.161985	-0.0339328	-0.0873343	-0.198253	-0.321666	-0.251338	-0.263442	-0.136008
		KneeZ	0.00940408	-0.0510463	-0.162591	-0.152027	0.221555	0.0248536	0.106128	-0.0964453	-0.356467	0.16823		0.258949	-0.126397	0.385316	-0.12261	-0.0796027	0.292979	-0.235469	-0.0686441	0.366817	-0.328767	0.298916	-0.0150837	-0.112512	0.39772	0.0327466	0.305765	-0.278068	-0.299138	0.214686	-0.276993	0.269018	0.39373	-0.156545	0.259701		-0.163163	-0.286729	0.294652	0.0865205	0.133829	-0.242209	-0.382732	-0.114709	-0.196895	-0.322366	-0.0622084
		TA	0	0.0116543	0.064822	0.0311085	0.00475124	0.00424118	0.0433386	0.000427375	0.0865385	0.0318356		0.0253752	0.0682129	0.0142912	0.0573133	0.357421	0.118392	0.186964	0.0474348	0.0253037	0.0969852	0.0996578	0.220217	0.123261	0.011944	0.0014344	0.0245495	0.203875	0	0	0.114801	0.0369489	0.00770191	0.330878	0.103193		0.203737	0.465529	0.393055	0.00374961	0.118834	0.393297	0.0165808	0.409519	0.424288	0.384433	0.380556
		MG	0.559181	0.550978	0.478747	0.487331	0.217415	0.575967	0.200317	0.542917	0.178944	0.170051		0.0122417	0.0268151	8.68235e-07	0.0161297	0.0112475	0.0754799	0.0301905	0.0172209	0.0564037	0.133613	0.0435406	0	0.0403602	0.0170858	0.0029513	0.0622528	0.165967	0.136247	0.108509	0.139437	0.0148518	0.0326518	0.0140865	0.0510966		0.0020985	0.00131061	0.00536848	0.018074	0.0115374	0	0.0484893	0.00469401	0.0396204	0.0211826	0.0126582
		LG	0.553899	0.557771	0.436645	0.445754	0.267913	0.578019	0.247521	0.536215	0.170257	0.15474		0.00452325	0.02481	0.00273129	0.0127613	0.0286364	0.0667927	0.105338	0.000427578	0.0423548	0.137793	0.025136	0	0.130884	0.00810633	0.0155227	0.0562522	0.177474	0.155176	0.170907	0.124574	0.0226674	0.0959451	0.0167512	0.0606034		0.0055958	0.00217606	0.00393572	0.0227057	0.058793	0.0154285	0.0239418	0.00988456	0.0344515	0.0419156	0.0513948
		Sol	0.396164	0.441898	0.338132	0.375763	0.162021	0.495178	0.251286	0.495596	0.16487	0.128897		0.00230929	0.0930813	0.013524	0.013117	0.0773252	0.0626651	0.113064	0.00131447	0.0494825	0.102909	0.0310231	0	0.226762	0.00779495	0.0501066	0.0815163	0.182531	0	0	0.126589	0.0256382	0.0466525	0.011009	0.0614477		0.00364174	0.00735973	0	0.0044189	0.00205541	0.0069085	0.0171712	0.0330397	0.0256426	0.0599451	0.0533505
		VL	0.0722866	0.0532662	0.0843885	0.0400947	0.02572	0.0143179	0.110381	0.102108	0.0990066	0.0351086		0.123585	0.329292	0.129853	0.250945	0.320799	0.0725835	0.275091	0.13156	0.0274235	0.135525	0.22799	0.339339	0.345326	0.0209887	0.334341	0.102869	0.125814	0.154513	0.141966	0.117994	0.225674	0.102719	0.13961	0.102163		0.000355741	0.0124431	0.0346897	0	0.00590328	0.0116107	0.0170643	0.00707376	0.000667682	0.049907	0.00661313
		VM	0.0858424	0.05847	0.0888595	0.0723919	0.124673	0.0318543	0.207365	0.135429	0.0984039	0.0510489		0.232784	0.294096	0.16582	0.287011	0.25237	0.100419	0.253406	0.135878	0.0966182	0.110106	0.386833	0.419805	0.227665	0.0624374	0.373049	0.156156	0.146106	0.123806	0.211854	0.137342	0.245365	0.162102	0.169265	0.097251		0.0186264	0.00661238	0.048287	0	0.0343521	0.0059081	0.0158214	0.00567869	0.00154903	0.0748484	0.0193669
		RF	0.0212265	0.00548623	0.0260868	0.0228584	0.0135651	0.00180548	0.0541187	0.0581429	0.108175	0.0337328		0.0657773	0.379024	0.0325444	0.0707368	0.424269	0.125905	0.193862	0.0701809	0.0592245	0.114439	0.186822	0.363442	0.353636	0.0481101	0.292206	0.0972487	0.129954	0.170218	0.13673	0.169779	0.259866	0.0576172	0.291616	0.120425		0.0220099	0.11883	0.0547481	0.0450816	0.12194	0.225025	0.0396386	0.200809	0.0807334	0.23664	0.124366
		Ham	0.18938	0.217101	0.0255907	0.423876	0.155381	0.138115	0.247123	0.132764	0.164032	0.10813		0.318541	0.0762925	0.229289	0.379014	0.133986	0.0761672	0.0641206	0.560346	0.0920894	0.179394	0.20299	0.152524	0.0841425	0.0568959	0.412607	0.144037	0.148461	0.132835	0.167247	0.123908	0.407896	0.119711	0.0730276	0.135447		0.0785884	0.00988442	0.0519053	0	0	0	0.0213659	0.00234559	0.000974298	0.0258956	0
		AL	0.0209207	0.0196528	0.000634695	0.12026	0.110381	0.00149274	0.215453	0.0108058	0.114261	0.0751631		0.397965	0.166321	0.184758	0.463802	0.112547	0.206195	0.0100491	0.252385	0.154783	0.108919	0.367535	0.379583	0.0563665	0.125223	0.325625	0.177932	0.11088	0.0678224	0.243301	0.118391	0.365243	0.119137	0.126506	0.124851		0.181954	0.0387748	0.199356	0.0607952	0.0833891	0.0192078	0.0925987	0.239777	0.0964264	0.0929535	0.0200632
		TFL	0.072074	0.0654783	0.215081	0.102753	0.0310449	0.00268919	0.136211	0.0686416	0.103728	0.0618393		0.0644021	0.394984	0.0188201	0.0065573	0.373361	0.0809728	0.138409	1.1896e-05	0.0352682	0.102095	0.0986687	0.175444	0.377223	0.0357237	0.380891	0.0769248	0.113035	0.127604	0.135881	0.0704954	0.226115	0.0785482	0.148162	0.124719		0	0.0421342	0.0872513	0.145363	0.398065	0.0325976	0.106873	0.0909631	0.068297	0.063804	0.25466
		GM	0.223861	0.138792	0.0573378	0.17995	0.0400943	0.0509415	0	0.0832837	0.108637	0.0660615		0.0998878	0.26781	0.450263	0.176799	0.0346653	0.0672495	0.298792	0.212269	0.0961305	0.0976036	0.243092	0.382278	0.256681	0.07258	0.421797	0.111456	0.164186	0.182311	0.11904	0	0.247359	0.0869759	0.20265	0.117137		0.00237119	0.0426389	0.0400516	0	0.0279359	0.0957881	0.0174317	0.00981419	0.0180954	0.15654	0.00176487
		ES	0	0.000131416	0.00817949	0	0.221512	0	0.0704124	0.00711516	0.0327086	0.0847815		0.00518619	0.00387428	0.100978	0.00147968	0.000407509	0.0637504	0.0331091	0.00363881	0.00077167	0.0209016	0	0	0	0.0348425	0	0.0124484	0.0977709	0.0346319	0.0935998	0.161868	0.00689838	0.0246857	0.0479676	0.0449616		0.0716421	0.0901657	0.0567213	0.525511	0.0200344	0.511677	0.112809	0.44013	0.515416	0.0646937	0.583271
		ExtO	0.0727419	0.0133952	0.084793	0.0369893	0.200219	0.00950902	0.154963	0.053142	0.0788532	0.0633435		0.10948	0.0138399	0.265006	0.229607	0	0.0911744	0.153345	0.141111	0.0930608	0.106124	0.269109	0.282896	0.0621311	0.101721	0.0850645	0.0887159	0.100505	0.0999526	0.235732	0.185164	0.122495	0.148319	0.101033	0.0733367		0.385446	0.303166	0.166017	0.0448639	0.451561	0.0930203	0.16684	0.206133	0.203515	0.397858	0.192413
		LatDor	0.00544027	0.0147717	0.119405	0.147522	0.374622	0.137981	0.160052	0.0608509	0.0949523	0.109373		0.0219424	0.000507587	0.0153556	0.00502724	0.0193292	0.0993283	0.00346544	0.00192616	0.00902994	0.0960858	0.00591699	0	0.0793482	0.0138394	0	0.0371746	0.0532293	0.117681	0.234736	0.149813	0.00617792	0.0513693	0.000459408	0.0614039		0.0332272	0.0104185	0.0313618	0.594518	0.557409	0.183871	0.427186	0.228463	0.492275	0.122544	0.449504
[truncated: 16 more columns]

## Sheet: Adult
	Within-cluster subject variability: within-cluster SD of synergies based on the k-means clustering
	Methods: For each lower limb, we combined the KMS data from all seven adults and applied k-means clustering. The number of clusters was varied from 2 to 20. For each specified number of clusters, we performed 100 random initializations and selected the clustering result with the highest average cosine similarity. To assess classification performance, we calculated the silhouette value for each cl…
	Accuracy of K-means Clustering
	The number of clusters	Lower limb	1	2	3
	Mean Silhouette Value	Left	0	0	0.605937
		Right	0	0	0.643069
			Cluster 1									Cluster 2										Cluster 3
		subjects	1	2	3	4	5	6	7	Standard deviation (SD): remove zeros values		1	2	3	4	4	5	6	7	Standard deviation (SD): remove zeros values		1	1	1	1	2	3	3	3	4	4	4	5	5	5	6	6	6	7	7	7	Standard deviation (SD): remove zeros values
	Left lower limb	AnkleX	-0.131917	-0.288925	-0.0304745	-0.138718	-0.0517667	-0.179852	-0.0895778	0.0870646		-0.00348385	-0.291867	0.0708999	-0.0399061	-0.0243362	0.00518954	-0.0243868	-0.0299616	0.106678		-0.0523305	-0.0179977	0.294845	-0.10422	0.327329	-0.164687	0.118169	-0.056358	0.331066	-0.192117	-0.0430806	0.277135	0.127294	-0.292591	-0.0098353	-0.0650575	0.314396	0.263534	-0.081028	-0.0825885	0.195406
		AnkleY	-0.132414	-0.362416	-0.244848	-0.219757	-0.0910415	-0.0402104	-0.222653	0.108161		-0.000385204	-0.259205	0.0323392	0.229101	-0.0841122	0.0033161	0.00732632	0.0269678	0.135403		0.215595	-0.0360674	-0.0523373	-0.0424987	0.305081	-0.204576	0.172725	0.199587	0.124951	-0.287342	0.00906421	0.293371	-0.167683	-0.0851157	0.0770742	0.0625754	-0.0667488	0.358603	-0.211188	0.112427	0.184467
		AnkleZ	0.0307924	-0.205212	-0.151577	-0.119408	0.0745255	0.00222847	-0.00151379	0.105104		0.0812708	-0.234916	0.0700211	0.118222	0.115984	0.0343444	0.0413531	0.024562	0.113232		0.132845	-0.232225	-0.244104	0.194702	0.232023	-0.255711	0.0596336	0.266675	-0.0363439	-0.114384	-0.140414	0.168626	0.0981934	-0.341604	-0.420706	0.339542	0.0430264	0.0127048	-0.132216	0.121473	0.214636
		HipX	0.263776	0.0268039	0.358849	0.264118	0.197842	0.288822	0.243268	0.103847		-0.0170018	-0.381038	-0.0980496	0.0557306	-0.315887	0.011926	-0.101607	-0.0351321	0.157049		-0.228154	-0.0117983	0.231496	-0.258268	0.379728	0.138282	0.0235315	-0.395989	0.161994	-0.440888	0.0410779	-0.140202	0.217975	-0.115822	0.071668	-0.393093	0.115742	-0.0611192	0.0435959	-0.270333	0.230351
		HipY	-0.181758	-0.302126	-0.0502485	-0.154732	-0.138458	-0.0485124	-0.101946	0.0876742		-0.229137	-0.349568	-0.0939826	-0.00394436	-0.173554	-0.105055	-0.119877	-0.109195	0.103976		0.0585306	0.0269045	0.323238	-0.129573	0.38762	-0.0573266	0.286511	-0.22259	0.357147	-0.266805	-0.0300406	0.255228	-0.0212662	0.00191122	0.0986314	-0.0677173	0.150086	0.392128	-0.139006	-0.0870127	0.206048
		HipZ	0.0165975	-0.104164	-0.0497698	0.149777	0.0392473	-0.0319295	0.0663673	0.0836068		-0.00344892	-0.315519	-0.0713566	-0.243671	0.186558	0.00344662	0.0699152	0.0191677	0.164038		0.0793412	0.313231	-0.137542	-0.191422	0.301523	-0.26461	0.481518	-0.310636	-0.0313759	-0.273565	0.0109084	0.0163549	0.104072	-0.179082	0.350267	-0.323003	-0.079765	-0.0665661	-0.173553	0.137644	0.235356
		KneeX	0.169177	-0.0538067	0.135934	0.137939	0.128398	0.178203	0.145685	0.0788673		-0.0385614	-0.343238	-0.0278446	-0.0484401	-0.236848	0.0150244	-0.0424645	-0.0307796	0.125692		-0.337418	0.316984	0.0840142	-0.168601	0.311266	0.400269	-0.148076	-0.303686	-0.00730246	-0.285293	0.297474	-0.333339	0.327132	0.0284384	0.271574	-0.27449	-0.182246	-0.123361	0.305647	-0.427315	0.279135
		KneeY	0.0640757	-0.118689	-0.0776636	0.117471	0.123453	0.0214925	0.133229	0.101298		0.0103173	-0.365959	-0.0600294	-0.283068	0.192054	-0.0216716	0.0422736	-0.00200372	0.180131		0.00709453	0.442362	-0.134929	-0.251464	0.366303	-0.21496	0.428365	-0.257973	0.0289198	-0.337589	0.0820634	-0.190447	0.410572	-0.182429	0.334501	-0.328066	-0.10189	-0.133747	0.0727666	-0.169461	0.266381
		KneeZ	-0.0425917	-0.160252	0.130394	-0.0807853	-0.0852736	0.0264606	-0.000454567	0.0935812		-0.0326753	-0.240392	-0.0427467	0.0336186	-0.33699	-0.0256146	-0.0771429	-0.0233536	0.127108		-0.140402	-0.139549	0.251288	0.0471579	0.243659	0.512378	-0.368834	-0.0795569	0.217124	-0.00819021	0.213362	-0.180623	-0.0829208	0.387768	0.173314	-0.119692	-0.00800203	-0.00290199	0.246312	-0.261029	0.227585
		TA	0.00972721	0.0117018	0.00091268	0.0184774	0.00026739	0.0654647	0.0275661	0.0225453		0.173376	0.111778	0.337094	0.0870447	0.35039	0.255192	0.265981	0.167337	0.0988391		0.0431785	0.137232	0.0220595	0.615388	0.00111779	0.0229322	0.00416541	0.260168	0.0114983	0.302881	0.405759	0.0576397	0.0573523	0.14617	0.120748	0.396244	0.00820024	0.0309394	0.616867	0.148072	0.198247
		MG	0.576896	0.44465	0.326174	0.508911	0.558856	0.544777	0.533949	0.0874532		0	0.046725	0	0.0488197	0.0113459	0.000455527	0.000915668	0.0007473	0.0233085		0.0437249	0.00770839	0.0162835	0.0379179	0.00104037	0.00299596	0.00140235	0	0.0239633	0.0218421	0.0305614	0.0214329	0.00573776	0.0118122	0.00989102	0.0248442	0.000474491	0.00296576	0.00984404	0.0123942	0.0127969
		LG	0.436241	0.447143	0.438248	0.382442	0.443217	0.473615	0.477102	0.0312293		0.00386877	0.0215996	0	0.000927037	0.01606	0.000190313	0.00225322	3.66839e-05	0.00872688		0.00941345	0.00552308	0.00660054	0.00142314	0.00541838	0.00409889	0.00833243	0	0.104272	0.0457535	0.0141748	0.0293153	0.00211527	0.00465713	0.0351636	0.0103411	0.00996171	0.0390134	0.0156295	0.00212285	0.0246932
		Sol	0.460517	0.435427	0.585182	0.429805	0.532932	0.46962	0.529202	0.0581707		0.00226652	0.0203746	0.0102607	0.0488798	0.0155992	0.0305437	0.0410706	0.000870466	0.0176141		0	0.00853377	0.113938	0	0.000342916	0.0274867	0.0466482	0.0404506	0.18082	0.0607237	0.00872857	0.00417412	0.0526952	0.0533636	0.0398516	0.0095984	0.0643616	0.0277003	0.00795426	0.00206901	0.0454896
		VL	0.00011577	0.00393444	3.32297e-05	0.104345	0.00396174	0.00910674	0	0.041332		0.475568	0.113031	0.487368	0.273389	0.250667	0.482065	0.498455	0.468694	0.147518		0.00669959	0.0694235	0.00941702	0.035907	0.0245936	0.00280795	0.0123243	0.00221503	0.012464	0.0610388	0.0916485	0.0302332	0.0434581	0.0280639	0.0469685	0.034439	0.0136339	0.000522379	0.00692958	0.0170217	0.0247984
		VM	0	0.00140606	0.000371352	0.0311005	0.0987796	0.00807184	0.00580326	0.0381985		0.515662	0.0808638	0.472446	0.309546	0.291773	0.471616	0.432844	0.44713	0.143841		0.0113867	0.0821209	0.0025569	0.0829552	0.0640377	0.00856629	0.0193303	0.00532318	0.0649339	0.0567428	0.164853	0.0308712	0.103588	0.0429647	0.0352332	0.0503631	0.0335268	0.0301263	0.0671679	0.119689	0.0418024
		RF	0.0223875	0	0.00504839	0.0842678	0.0528252	0.0212935	0.0182005	0.0292074		0.517282	0.0936861	0.457056	0.337493	0.306997	0.453639	0.491535	0.416841	0.137823		0.105051	0.0803815	0.0281367	0.0699115	0.10303	0.0545466	0.0394854	0.0315402	0.100583	0.076086	0.150256	0.0663507	0.0659805	0.0629745	0.105038	0.0646153	0.0459035	0.0276116	0.0434019	0.0717424	0.0313411
		Ham	0.000202612	0	0.00293441	0.029816	0.00382012	0.0100126	0.0479937	0.0190719		0.0997762	0.104831	0.248385	0.0135178	0.208781	0.0781754	0.185823	0.373697	0.11415		0.0116923	0.415169	0.0280461	0.0450219	0.0021995	0.0289332	0.0756454	0.000163468	0.0839727	0.0416165	0.404325	0.0412606	0.405065	0.0702829	0.167829	0.0694062	0.044116	0.0980894	0.185302	0.102815	0.134747
		AL	0.0177076	0.0358052	0.00190282	0.123271	0.038151	0.0254511	0.0167253	0.0399872		0.0677313	0.0823992	0.0032259	0.322158	0.262308	0.078853	0.0200009	0.0231771	0.118753		0.355662	0.263892	0.119359	0.346589	0.0863735	0.0698684	0.0699751	0.336608	0.421659	0.258209	0.221831	0.144641	0.200234	0.289302	0.171941	0.0556285	0.429478	0.162681	0.213055	0.431797	0.124455
		TFL	0.110925	0.0243291	0.0354637	0.111643	0.0595833	0.231254	0.0619956	0.0705354		0.222405	0.123698	0.310922	0.450143	0.0731209	0.369094	0.33588	0.373603	0.131055		0.610824	0.130805	0.0883339	0.182046	0.0612254	0.0724449	0.0299387	0.0952458	0.0307479	0.0573697	0.060791	0.0990977	0.031845	0.112188	0.0421045	0.10712	0.0107915	0.0822021	0.137064	0.166643	0.126534
		GM	0.148364	8.42413e-06	0.00689116	0.330503	0.125426	0.185866	0.0415762	0.117492		0.211813	0.108622	0.0349758	0.369667	0.295603	0.291885	0.242463	0.278953	0.109078		0.313384	0.22392	0.162188	0.364121	0.065554	0.229541	0.121242	0.363091	0.317413	0.307913	0.323144	0.289896	0.176793	0.218021	0.163196	0.395577	0.299968	0.151376	0.195863	0.283055	0.0904304
		ES	0.00785579	0.00714343	0.212349	0.00989323	0.0162631	0.00152227	0.017903	0.0766471		0	0.118632	0.117069	0.0113242	0.143895	0.0546811	0.00621879	0.00237477	0.0607954		0.0541059	0.0125389	0.383888	0.00137938	0.0227682	0.015845	0.216143	0.0319755	0.319206	0.0887524	0.0209842	0.197677	0.167605	0.265673	0.0164789	0.0301045	0.524238	0.386926	0.00506361	0.009287	0.160416
		ExtO	0.178257	0.0522891	0.0700811	0.112595	0.197312	0.0593644	0.121991	0.0575217		0.193965	0.0859222	0.0470415	0.213508	0.126803	0.13722	0.0400343	0.0595966	0.0662183		0.250973	0.398324	0.395852	0.207044	0.176617	0.385842	0.333094	0.275273	0.271956	0.188595	0.538146	0.43658	0.401599	0.404044	0.545133	0.256884	0.176255	0.383021	0.41832	0.476025	0.114884
		LatDor	0.156307	0.0741147	0.220504	0.0536777	0.139059	0.0866044	0.110376	0.0570008		0.0411329	0.0773808	0.019741	0.00809987	0.0101883	0.0633399	0.0220461	0.0159063	0.0258566		0.2425	0.157291	0.466331	0.107045	0.087049	0.29515	0.329315	0.128687	0.386637	0.104555	0.00608583	0.431891	0.394828	0.383339	0.219492	0.0856705	0.467752	0.489538	0.146136	0.115283	0.155294
			Cluster 1									Cluster 2													Cluster 3
		subjects	1	2	3	4	5	6	7	Standard deviation (SD): remove zeros values		1	2	2	3	4	4	5	5	6	6	7	Standard deviation (SD): remove zeros values		1	1	2	3	3	3	4	5	5	6	6	7	7	Standard deviation (SD): remove zeros values
	Right lower limb	AnkleX	-0.0764204	-0.107164	-0.128	-0.198842	-0.0284362	-0.130606	-0.111198	0.0523052		-0.042495	-0.0683259	-0.105951	0.012797	-0.0715816	-0.0325984	0.270269	-0.217707	-0.126003	0.0112198	0.00428609	0.12179		-0.1252	0.206402	0.294005	0.207687	-0.226859	0.0641013	0.301247	-0.205839	0.227378	0.188399	0.0225565	0.156262	-0.0278859	0.182424
		AnkleY	0.029989	-0.204259	-0.199098	-0.135592	-0.0921134	-0.0246374	-0.166655	0.0892751		0.149847	-0.0976865	-0.0226725	0.0618918	-0.161672	0.0789524	0.0053373	-0.113175	-0.146671	0.0182112	0.0593453	0.102147		-0.123748	-0.0461081	0.303137	0.197101	-0.329232	0.229523	0.203155	0.0492786	0.149116	0.379095	-0.264118	0.216523	-0.0673599	0.219522
		AnkleZ	0.0910197	-0.0279074	-0.105939	-0.00732681	0.0930075	0.0172423	-0.0296841	0.0707541		0.181049	-0.220951	0.18638	0.120112	-0.306751	0.307925	0.310126	-0.144578	0.118893	0.0896665	0.0743449	0.204408		0.0494883	-0.26403	0.103173	0.00240395	-0.286475	0.306815	-0.108819	-0.333828	0.115156	0.206393	-0.341437	0.130467	-0.168061	0.218582
		HipX	0.145488	0.300011	0.309462	0.35282	0.197746	0.193224	0.152808	0.083214		-0.418495	0.0693041	-0.242162	-0.0855386	0.13539	-0.323133	0.032415	-0.24409	-0.338466	-0.101322	-0.120225	0.180317		0.186882	0.161789	-0.0487851	0.125853	0.0153222	-0.323094	0.11323	0.165225	-0.0891454	-0.166437	0.262972	-0.141634	0.16599	0.173776
		HipY	-0.0411282	-0.10922	-0.0715319	-0.163249	-0.216771	-0.0774487	-0.14414	0.0609311		-0.169219	-0.052306	-0.200726	-0.139264	-0.0735445	-0.194627	-0.104703	-0.191438	-0.330301	-0.124373	-0.0886497	0.0781688		-0.175407	0.325601	0.348786	0.355561	-0.0959595	-0.14332	0.465797	0.214806	0.30407	0.210254	0.116988	0.180156	0.0566506	0.204841
		HipZ	-0.138262	-0.0206978	-0.0261289	0.0162132	0.0404588	0.0427381	0.0640455	0.0682993		-0.0919788	0.14757	-0.246354	-0.0557816	-0.275013	0.181227	0.104022	-0.159024	-0.320821	-0.0287492	-0.0266166	0.169992		0.344403	-0.134221	0.0880527	0.503645	-0.253178	-0.242048	-0.0403415	-0.0983149	0.0975993	0.241822	-0.0603284	-0.0228259	-0.0822928	0.223972
		KneeX	0.191103	0.176019	0.197606	0.171266	0.161743	0.116775	0.0642588	0.0475397		-0.277976	0.260274	-0.158612	0.00515777	0.448397	-0.319614	0.171281	-0.176648	-0.032843	-0.0138249	-0.0642691	0.231746		0.0857602	0.0562511	-0.260972	-0.0250751	0.37848	-0.518489	-0.126961	0.13495	-0.288239	-0.346179	0.235181	-0.28646	0.336003	0.281178
		KneeY	-0.0465743	0.0741001	0.0139024	0.143495	0.0980159	0.165058	0.129667	0.0757607		-0.168108	0.287063	-0.275282	-0.032702	0.0945768	-0.0354695	0.230526	-0.218208	-0.339164	-0.0105959	-0.107697	0.198785		0.402825	-0.164124	-0.0926768	0.337422	-0.0728141	-0.278898	-0.161505	-0.10408	0.00605232	-0.0351583	0.0683704	-0.255001	0.215532	0.213638
		KneeZ	0.087917	0.0511044	-0.00361776	0.0305783	-0.0979449	-0.0159317	-0.0211126	0.0597839		-0.0715886	0.193505	-0.0722819	-0.0522275	0.474052	-0.365636	-0.300954	0.174204	0.116968	-0.0383239	-0.0146741	0.233464		-0.27663	0.249008	-0.19165	-0.320914	0.445892	-0.0623452	0.0206477	0.369849	-0.170541	-0.377564	0.313638	-0.107215	0.195016	0.279451
		TA	0.00514042	0.00322	0	0	0	0.00185366	8.89914e-06	0.00216804		0.448933	0.0336434	0.429168	0.346501	0.221518	0.1659	0.123555	0.420444	0.178591	0.274556	0.219818	0.136448		0.00828298	0.0162796	0.0129758	0.0167853	0.00755188	0.0889163	0.0273468	0.0307392	0.013985	0.157404	0.0128567	0.210446	0.117921	0.0669124
		MG	0.62923	0.497285	0.429493	0.415548	0.517707	0.443752	0.46175	0.0732227		0.0109376	0.0250636	0.0162003	0	0.00150943	0.00104001	0.0194193	0.00484117	0.0130066	0.000112114	0.00199989	0.00882743		0.0101482	0.0134154	0.0252048	0.00119503	5.25474e-05	0	0	0.0103565	0.0167701	0.00433253	0.00431178	0.0363748	0.00496672	0.0110638
		LG	0.273252	0.46039	0.470621	0.424691	0.414078	0.522911	0.456567	0.0782528		0.014698	0.0298667	0.0695678	0	0.0051056	0.000253827	0.0114329	0.00618732	0.0317892	0.00487859	0.0148186	0.0206555		0.212068	0.0148082	0.0528054	0.00654112	0.00574289	0.00023037	0.00651105	0.159747	0.0216188	0.013514	0.0171504	0.00743842	0.0171184	0.0663758
		Sol	0.590991	0.492305	0.598915	0.546931	0.508418	0.488074	0.56097	0.0456821		0.00204011	0.00555777	0.00298551	0.000218304	0.0172388	0.00765474	0.00681834	0.00290209	0.0745921	0.179401	0.0154572	0.054249		0.00938344	0.00486756	0.0101198	0.0092377	0.00795697	0.00167893	0.0116585	0.0570048	0.00809082	0.0168241	0.0855773	0.00624006	0.0115814	0.024422
		VL	0.000519345	0.0204375	0.0097944	0	0.0411659	0.00429534	0.00357401	0.0153542		0.276064	0.40177	0.12134	0.530822	0.107266	0.259481	0.35042	0.157271	0.0577365	0.474536	0.48945	0.168042		0.0968634	0.0184008	0.175119	0.0250776	0.0206665	0.00748176	0.0244144	0.0279756	0.0529145	0.0410724	0.0265979	0.0170411	0.00793554	0.0464269
		VM	3.1747e-05	0.0628483	0.00387853	0.00113863	0.0790505	0.007662	0.0399364	0.0328176		0.272392	0.368107	0.204985	0.42807	0.100051	0.252788	0.366225	0.23398	0.0543186	0.480648	0.466824	0.142176		0.0587393	0.00943585	0.126712	0.0142691	0.00884644	0.0106655	0.0159184	0.106856	0.141506	0.0508815	0.0430404	0.0488096	0.0613787	0.0455532
		RF	0.092534	0.0704766	0.0125045	0.113002	0.0331994	0.0602697	0.138941	0.0442118		0.316564	0.28248	0.273645	0.377179	0.231631	0.280114	0.125051	0.203459	0.12689	0.428226	0.380252	0.09911		0.313379	0.154243	0.107925	0.0778988	0.104244	0.120211	0.16926	0.0644237	0.308705	0.119535	0.0914396	0.186332	0.161323	0.0792061
		Ham	0.00790673	0.000270728	0.000566765	0.0945632	0.00124779	0.116568	0.0732377	0.0509579		0.155666	0.3142	0.0687127	0.175258	0.24052	0.0863453	0.323459	0.078344	0.0454203	0.388405	0.318245	0.122812		0.2865	0.0661893	0.0302334	0.0931958	0.0120459	0.000370413	0.199404	0.010755	0.0212559	0.121645	0.171546	0.044291	0.319533	0.107617
		AL	0.0160883	0.0209004	0.00305321	0.0162163	0.151691	0.00247921	0.0186427	0.0529712		0.0883214	0.13085	0.134445	0.0958192	0.0504489	0.0514696	0.236295	0.336782	0.0825311	0.0862761	0.130022	0.0858135		0.0457033	0.40075	0.127884	0.108587	0.318394	0.213827	0.399519	0.319615	0.380253	0.312328	0.322376	0.38811	0.361938	0.120667
		TFL	0.0145958	0.113396	0.121831	0.0478465	0.0699295	0.299824	0.122537	0.0920647		0.0727306	0.263122	0.249258	0.373375	0.129647	0.158084	0.162557	0.253303	0.221588	0.14412	0.408782	0.102814		0.0688277	0.102414	0.136673	0.0190127	0.0930753	0.0764047	0.0138421	0.0535194	0.148528	0.121386	0.0361374	0.218397	0.168478	0.060912
		GM	0.0435414	0.0344803	0.000530136	0.0977471	0.137855	0.0747829	0.0373852	0.0459516		0.190055	0.0702164	0.414505	0.0779415	0.193403	0.403345	0.271157	0.280765	0.462183	0.179274	0.0132404	0.14945		0.0987368	0.0367279	0.105038	0.0448482	0.120895	0.29107	0.145758	0.141892	0.163436	0.127199	0.0707865	0.170226	0.0138304	0.071737
		ES	0.00366907	0.0355349	0.0657638	0.0249112	0.0498233	0.00382242	0.0266487	0.0227975		0.00780143	0.0643939	0.261502	0.186601	0.0782457	0.0178172	0.0260587	0.0349259	0.0621476	0.0119923	0.000568689	0.0826674		0.0669553	0.358075	0.201508	0.234041	0.019766	0.0649164	0.341516	0.395278	0.146218	0.051445	0.330679	0.0718678	0.225598	0.132665
		ExtO	0.238358	0.153522	0.0776531	0.114601	0.26058	0.265377	0.24303	0.0767843		0.29818	0.363368	0.188999	0.0075823	0.29395	0.223389	0.254016	0.29953	0.369382	0.0642629	0.0901133	0.122087		0.412977	0.36523	0.355806	0.423116	0.387923	0.208208	0.338961	0.294694	0.451926	0.426413	0.297672	0.487851	0.422988	0.0761219
		LatDor	0.0941687	0.233	0.042541	0.200049	0.157029	0.0627837	0.224052	0.0785379		0.0718021	0.1203	0.0772721	0.0181932	0.0940198	0.0191481	0.144475	0.192356	0.138497	0.0225984	0.0867298	0.0565257		0.325802	0.424159	0.538113	0.201638	0.223526	0.329666	0.315158	0.42461	0.390005	0.112333	0.460402	0.380177	0.442515	0.117754

## Sheet: Elder
	Within-cluster subject variability: within-cluster SD of synergies based on the k-means clustering
	Methods: For each lower limb, we combined the KMS data from all seven elders and applied k-means clustering. The number of clusters was varied from 2 to 20. For each specified number of clusters, we performed 100 random initializations and selected the clustering result with the highest average cosine similarity. To assess classification performance, we calculated the silhouette value for each cl…
	Accuracy of K-means Clustering
	The number of clusters	Lower limb	1	2	3
	Mean Silhouette Value	Left	0	0	0.487506
		Right	0	0	0.400449
			Cluster 1									Cluster 2															Cluster 3
		subjects	1	2	3	4	5	6	7	Standard deviation (SD): remove zeros values		1	1	2	2	3	3	4	5	5	6	6	7	7	Standard deviation (SD): remove zeros values		1	1	1	2	3	4	5	5	6	7	7	Standard deviation (SD): remove zeros values
	Left lower limb	AnkleX	-0.021406	-0.0767884	-0.16764	-0.158596	0.16227	0.141285	0.0881076	0.137546		-0.0248175	-0.344146	-0.135829	-0.00287075	0.0819662	-0.158366	0.0365792	0.195391	-0.0540215	-0.162417	0.375376	0.000278275	-0.0731267	0.177701		-0.209051	0.184302	0.43842	0.158215	0.176384	-0.0799299	-0.28483	0.0398582	-0.230381	-0.134006	0.234838	0.230969
		AnkleY	-0.0921583	-0.21204	-0.0383482	-0.109517	-0.0908849	-0.103621	-0.126424	0.0525029		0.033003	0.308545	-0.00889429	-0.256335	0.231573	-0.0162786	-0.0959776	-0.0733062	-0.160523	-0.142132	-0.186204	0.00582563	-0.143565	0.161317		0.315111	-0.28584	-0.267047	0.257979	-0.201776	0.0629297	0.196625	0.207878	0.319616	0.192775	-0.0447993	0.231329
		AnkleZ	-0.0641149	-0.136622	0.00811279	-0.0589197	-0.0745549	-0.0963691	-0.0332283	0.0458215		0.0129595	0.389191	0.0122497	-0.335202	0.287201	-0.0716735	0.0709034	0.0932793	-0.168625	-0.0504586	-0.181376	-0.0120888	-0.04249	0.189588		0.282556	-0.296371	-0.335794	0.208779	-0.26995	-0.163897	0.0797987	0.137069	0.222008	0.0662399	0.0181668	0.224204
		HipX	0.316589	0.300526	0.276542	0.0667308	-0.00359923	-0.0607397	-0.00157646	0.163748		-0.0237711	-0.301494	-0.136344	0.111572	-0.346366	0.04042	-0.259077	0.177738	0.223107	0.187628	0.305438	0.0592224	0.327126	0.22755		0.304478	-0.28768	-0.0142218	-0.138445	0.142723	0.164157	-0.316268	-0.0940099	-0.34523	-0.364581	0.159568	0.239148
		HipY	-0.0905783	-0.126465	-0.222025	-0.224347	0.157868	0.0576044	-0.0323628	0.141513		-0.115751	-0.10891	-0.305874	0.121176	0.0735828	-0.319623	-0.114172	0.118526	-0.123036	-0.296484	0.339181	-0.00683067	-0.244174	0.198258		0.104109	-0.131342	0.411418	0.28215	0.354087	0.0978258	-0.340345	0.202517	-0.0842642	0.0324603	0.27504	0.228222
		HipZ	0.0113845	0.0785129	0.00699025	-0.142659	0.120166	-0.0338836	-0.0110228	0.0839438		0.0316762	-0.166292	0.0183983	-0.049439	-0.0388179	0.146336	-0.254962	0.0483468	0.071345	0.0534851	0.151647	0.0197876	0.149311	0.120007		-0.477489	0.487172	0.0904892	-0.0685449	-0.06753	0.268627	-0.206537	-0.0115801	-0.174206	0.0117709	-0.212919	0.25724
		KneeX	0.143596	0.260554	0.150031	0.0759013	0.204901	0.260359	0.245281	0.070663		0.0250039	-0.413409	-0.0662758	0.398531	-0.456351	0.064195	-0.319543	-0.0831346	0.237438	0.269418	0.0700437	0.151633	0.178762	0.265318		0.263214	-0.112981	0.14026	-0.322319	0.321903	0.231973	-0.273028	-0.140499	-0.395594	-0.469933	0.143243	0.286519
		KneeY	0.058127	0.173458	0.123725	-0.0852883	0.19803	0.0798992	0.156785	0.0959855		0.0389417	-0.169245	-0.0474299	0.253164	-0.224922	0.240849	-0.282232	-0.022152	0.186087	-0.0194965	0.116826	0.0349208	0.193077	0.174536		-0.361324	0.402866	0.00784517	-0.207015	-0.0278439	0.265621	-0.293329	-0.0824847	-0.104209	-0.225748	-0.0535175	0.228627
		KneeZ	0.0899965	0.0904229	0.0102155	0.00201399	0.0960085	0.00101171	0.103885	0.0487654		-0.00474735	-0.22038	-0.0406179	0.377995	-0.285802	-0.0518807	-0.307537	-0.0365436	0.0592731	-0.138147	0.123399	0.0220925	-0.0565551	0.180473		0.396063	-0.377357	0.162624	-0.16266	0.338698	0.250682	-0.0415602	-0.118391	0.0197319	-0.222602	0.289977	0.255628
		TA	0	0.00681705	0.00419477	0.197726	0.00353554	0	5.54879e-05	0.0868266		0.243189	0.324041	0.402782	0.116382	0.318853	0.103734	0.245459	0.0301758	0.540439	0.439984	0.0293596	0.0375116	0.470046	0.178815		0.0112321	0.0365382	0.00228586	0.0309342	0.0149431	0.296539	0.0364093	0.0302139	0.0136778	0.0194917	0.0155746	0.0837762
		MG	0.477308	0.478323	0.490907	0.480852	0.444434	0.47265	0.497256	0.0168264		0	0.0007611	0.00106383	0.00124157	0.00096929	0	0.0276279	0.0198886	0.0113782	0.00106057	0.000930935	0.000438427	0.000930852	0.00946606		0.00500217	0.00459406	0.0111364	0.0032322	0.000708179	0.0339421	0.0893998	0.0101979	0.0028498	0.0122515	0.00548287	0.0259067
		LG	0.35093	0.437278	0.56602	0.436274	0.40425	0.486122	0.519672	0.0724719		0.00288884	0.0160616	0.000989376	0.00802773	0.00905416	0.00179906	0.00759872	0.0175691	0.0119047	0.00111603	0.0209894	0.00684338	0.00522375	0.00651365		0.0316018	0.0236669	0.0781434	0.00352044	0.00812988	0.023458	0.0230905	0.103316	0.00867394	0.0262496	0.00793968	0.0315527
		Sol	0.533936	0.498806	0.473617	0.525428	0.469614	0.56155	0.525731	0.0335313		0.00253777	0.0205923	0.00388752	0.0164703	0.00120096	0.000120738	0.00993618	0.093278	0.00164795	0.000686071	0.00560347	0.000167805	0.00282504	0.025194		0.0508931	0.0104836	0.00879254	0.026156	0.0145888	0.0228395	0.0576745	0.136818	0.00410819	0.0981982	0.0163288	0.0424417
		VL	0.0234637	0.00105049	0.00411027	0.187823	0.0185387	0.0698124	0.0587329	0.0653628		0.234083	0.0547007	0.276072	0.183377	0.105461	0.486613	0.295203	0.455766	0.207646	0.326432	0.187176	0.213407	0.17839	0.123377		0.113437	0.0289807	0.0333591	0.0205815	0.136576	0.303005	0.0391945	0.0374615	0.121249	0.0892267	0.0633557	0.0817726
		VM	0.00434612	0.000229023	6.47238e-05	0.0485007	0.0684278	0.00827101	0.0707583	0.0326095		0.564278	0.049959	0.291412	0.0404051	0.0618961	0.253301	0.16928	0.39082	0.310719	0.0377983	0.279912	0.502661	0.0833079	0.178857		0.0567255	0.0210402	0.0171196	0.00870347	0.0342556	0.135999	0.148218	0.121275	0.0625209	0.119671	0.103133	0.0517838
		RF	0.00320451	0.0541837	0.0019138	0.133942	0.0419284	0.0516374	0.0808738	0.0457204		0.493955	0.0135494	0.305281	0.161765	0.0845519	0.342007	0.209372	0.439818	0.22945	0.335643	0.176278	0.266307	0.125056	0.137994		0.0453797	0.01827	0.0153204	0.0651632	0.0453504	0.123707	0.0532907	0.058647	0.266468	0.101312	0.0795837	0.0699376
		Ham	0.43147	0.00841454	0	0	0.385064	0.00429837	2.48368e-05	0.221919		0.0963795	0.00533645	0.158294	0.221264	0.0510541	0.228039	0.106095	0	0.0459315	0.325611	0.102712	0.63339	0.102639	0.170611		0.055926	0.02063	0.156091	0.0206672	0.0923211	0.0986695	0.107688	0.199834	0.0192073	0.010705	0.026381	0.0632018
		AL	0.0354842	0.013487	0.0136972	0.0432697	0.0125285	0.244325	0.0631769	0.0830889		0.419992	0.1743	0.334886	0.0826806	0.157322	0.341828	0.177798	0.0347667	0.0175536	0.280646	0.0386332	0.151031	0.307004	0.13226		0.181072	0.145352	0.117846	0.202175	0.142365	0.200566	0.298362	0.018009	0.201204	0.185349	0.327044	0.0834302
		TFL	0.0794792	0.0857351	0.0574383	0.112843	0.154566	0.0225066	0.0866946	0.041455		0.109646	0.00385543	0.351571	0.173332	0.175492	0.319206	0.200684	0.480262	0.0554371	0.0288003	0.371268	0.0452419	0.193888	0.149043		0.00880357	0.0268403	0.00856558	0.172419	0.0870136	0.155128	0.220458	0.00523121	0.0165702	0.28838	0.273332	0.111381
		GM	0.0101768	0.0653837	0.0200378	0.0732943	0.0550002	0.0579915	0.0632757	0.0242373		0.307254	0.160507	0.0128231	0.0809796	0.341778	0.151499	0.195834	0.20894	0.263725	0.195385	0.308353	0.154856	0.404219	0.108672		0.106662	0.0519772	0.0470077	0.323702	0.0862742	0.155057	0.173986	0.0669242	0.108826	0.242246	0.277167	0.094972
		ES	0.0316861	0.099976	0.0652995	0.0816932	0.0625823	0.00596513	0.00188019	0.0376039		0.108818	0.0471275	0.317028	0.300347	0.064067	0.157625	0.238009	0.122692	0.288037	0.269139	0.141693	0.262954	0.291493	0.096351		0.0510341	0.0674734	0.336457	0.332498	0.192911	0.222012	0.107182	0.323849	0.0367362	0.116054	0.100629	0.116224
		ExtO	0	0.109905	0.107297	0.195172	0.188118	0.113163	0.095045	0.0445252		0.0263016	0.283814	0.286452	0.399424	0.289733	0.146714	0.316869	0.182999	0.339924	0.0924001	0.299198	0.0996873	0.109717	0.116457		0.0842867	0.275845	0.175605	0.307087	0.408956	0.349703	0.407874	0.563227	0.386772	0.24373	0.480991	0.137095
		LatDor	0.121597	0.0781177	0.0351438	0.119031	0.164714	0.136393	0.212559	0.0572786		0.000847305	0.0777667	0.0206209	0.0953722	0.0536805	0.103642	0.252119	0.052501	0.141922	0.117733	0.16142	0.26737	0.180879	0.0819945		0.0997864	0.180055	0.455359	0.448407	0.463929	0.426007	0.23696	0.573617	0.421062	0.438673	0.407861	0.142055
			Cluster 1						Cluster 2																			Cluster 3
		subjects	1	2	3	4	Standard deviation (SD): remove zeros values		1	2	2	3	3	4	4	4	5	5	5	6	6	6	7	7	7	Standard deviation (SD): remove zeros values		1	1	4	5	5	5	7	Standard deviation (SD): remove zeros values
	Right lower limb	AnkleX	-0.149157	-0.136056	-0.0935894	-0.172054	0.032964		-0.0577441	0.064852	0.0137251	-0.12886	0.172049	0.136416	0.237566	-0.180277	0.085594	-0.301523	-0.0238876	0.232253	-0.0681119	-0.10984	0.0298934	-0.0641357	-0.293064	0.161633		-0.0870057	0.410738	0.0196708	-0.0854847	0.0986499	-0.0811333	0.012372	0.177297
		AnkleY	-0.146014	-0.0401975	-0.0657433	0.0192965	0.0685517		0.0752586	-0.308998	0.28521	-0.285308	0.299766	0.0334697	0.194835	0.0690034	0.0197785	-0.257792	0.0651146	0.0831086	0.150915	-0.161897	-0.0811768	0.0715575	-0.229112	0.191824		0.0649127	0.0641905	-0.249262	0.0201165	0.0864747	-0.0813706	0.075217	0.122863
		AnkleZ	-0.277787	0.129201	0.00743868	-0.0289007	0.170802		0.0908347	-0.37134	0.215587	-0.395803	0.334356	-0.155246	0.25388	0.255189	-0.0152061	-0.271607	0.0327796	-0.0172202	0.070512	-0.0490144	-0.0104871	0.0162086	-0.257018	0.217877		0.20692	0.0102374	-0.23487	0.150481	0.0152487	-0.0350987	-0.0105665	0.141897
		HipX	0.406403	0.104084	0.194131	0.0477034	0.157546		-0.0618931	0.246506	-0.241342	0.214501	-0.293113	-0.0127529	-0.0673629	-0.196632	0.242164	-0.318046	-0.0573708	0.121453	-0.185959	0.108528	0.208221	-0.191843	-0.314513	0.203687		-0.422315	0.00878243	0.196825	-0.311092	-0.0426175	-0.029251	-0.163628	0.208231
		HipY	-0.0980052	-0.252187	-0.135225	-0.07646	0.078334		-0.049666	0.187664	-0.0119568	0.00660709	0.0983645	-0.00871482	0.351116	-0.157473	0.205169	-0.360612	-0.0694531	0.242321	-0.0262202	-0.179094	-0.0139433	0.00304629	-0.310808	0.187155		-0.123977	0.364485	-0.130531	-0.273589	0.146887	-0.168903	-0.00283139	0.218001
		HipZ	0.127708	0.0345459	0.00292872	0.0123958	0.0571009		-0.0384303	0.0601818	-0.0921023	0.0821833	-0.0760333	0.0910524	-0.00648229	-0.293404	0.0322218	-0.243046	0.0104818	0.0555725	-0.0703851	0.00747358	0.0625908	-0.068728	-0.237632	0.11808		0.119769	-0.282221	0.144003	-0.0792565	-0.0498775	0.0423707	-0.0689564	0.14475
		KneeX	0.426404	0.0881659	0.121202	0.075896	0.166759		-0.0490259	0.320671	-0.336174	0.405543	-0.430799	0.186855	-0.345609	-0.234633	0.164017	-0.361229	-0.26822	0.0256321	-0.201756	0.102096	0.135187	-0.200668	-0.293856	0.261173		-0.439471	-0.00601415	0.233054	-0.252308	0.12984	0.00513723	-0.0179941	0.227697
		KneeY	0.283458	0.126149	0.119906	-0.0120279	0.120881		-0.0402484	0.228483	-0.306427	0.203434	-0.262568	0.13799	0.0760153	-0.360789	0.0998583	-0.276473	-0.129834	-0.0154984	-0.246765	0.147619	0.137488	-0.189157	-0.294006	0.204687		0.101395	-0.473501	0.124491	-0.21111	0.0316452	0.0509415	-0.0345516	0.214182
		KneeZ	0.169177	-0.122591	0.0243355	0.0302928	0.119161		-0.00569719	0.316885	-0.156009	0.276979	-0.253771	0.119035	-0.304849	-0.098899	0.117203	-0.298224	-0.158411	0.042579	-0.087797	0.0317436	0.0255055	-0.0596149	-0.210473	0.183788		-0.360165	0.209307	0.174242	-0.157736	0.138922	-0.0373693	0.0682042	0.205726
		TA	0.255499	0.000247603	0	0.261257	0.149059		0.291714	0.0990353	0.273646	0.0176395	0.246426	0.203015	0.408479	0.139996	0.210316	0.0402847	0.0614827	0.199632	0.0872108	0.313313	0.190405	0.032753	0.0266721	0.116369		0.291568	0.235364	0.0346871	0.00304451	0.0346214	0.0812906	0.0148427	0.115874
		MG	0.36215	0.506581	0.540526	0.491568	0.0781031		0.0664478	0.00818656	0.00818157	0.000682443	0.00987281	0.0132136	0.0131703	0.0211941	0.0914799	0.047366	0.042884	0.0875204	0.235481	0.0612676	0.0563761	0.056012	0.0708299	0.0556111		0.211482	0.214644	0.0127972	0.185113	0.389333	0.0931987	0.35701	0.133505
		LG	0.274034	0.439296	0.563628	0.468829	0.120568		0.0167258	0.00964324	0.026983	0.0034813	0.00256407	0.011281	0.00895164	0.0189418	0.0552542	0.038002	0.05597	0.0712013	0.0585292	0.0421994	0.0540821	0.060335	0.0747322	0.0249173		0.00300521	0.0349448	0.00459431	0.254806	0.33172	0.0569677	0.383519	0.164887
		Sol	0.202438	0.554281	0.512566	0.507058	0.162472		0.0287194	0.0246965	0.00820722	0.00690876	0	0.0064744	0.00260659	0.0147966	0.0617933	0.066415	0.106046	0.345594	0.11421	0	0.12157	0.0151439	0.0503307	0.0878846		0.0356554	0.11255	0.0173967	0.295259	0.359677	0.0380023	0.280533	0.144669
		VL	0.0230673	0.000577795	0.00186422	0.0154901	0.0108875		0.562441	0.0999054	0.114252	0.203613	0.080524	0.376641	0.0887433	0.138944	0.30166	0.0954318	0.278198	0.348505	0.165699	0.181842	0.349375	0.313538	0.19512	0.132788		0.00761533	0.0233003	0.0192887	0.0212446	0.0560116	0.0628852	0.266829	0.0911551
		VM	0.0157495	0.00121295	0.00239414	0.133468	0.0638492		0.474675	0.114233	0.121525	0.182757	0.0787029	0.364547	0.077441	0.130094	0.319145	0.121631	0.337582	0.324434	0.246245	0.282203	0.338112	0.330622	0.202153	0.118897		0.0212911	0.00776767	0.0325353	0.098949	0.140632	0.190176	0.280029	0.100598
		RF	0.0325922	0.0654988	0.00302903	0.0710527	0.0316183		0.467566	0.142535	0.223046	0.149483	0.0893193	0.26708	0.241413	0.217364	0.268612	0.0875099	0.264011	0.344747	0.306446	0.328133	0.301358	0.334193	0.194478	0.0984107		0.0151386	0.022128	0.035543	0.0435284	0.14949	0.113925	0.256066	0.0885256
		Ham	0.0251663	0.0166465	0.014526	0	0.00563176		0.113706	0.227634	0.00711485	0.154048	0.120831	0.347128	0.0612426	0.0203602	0.12751	0.0616878	0.0719827	0.106717	0.0464175	0.278993	0.172588	0.0558177	0.0502717	0.0931596		0.0262208	0.0697023	0.0437447	0.251687	0.351801	0.238574	0.0040696	0.137037
		AL	0.06292	0.0117285	0.00159746	0.0101425	0.0279056		0.0186811	0.172859	0.163162	0.166101	0.268464	0.399005	0.106679	0.135965	0.3635	0.167167	0.349522	0.262781	0.263975	0.316625	0.299637	0.319985	0.189063	0.103323		0.381659	0.167421	0.0869911	0.232168	0.266688	0.423748	0.293784	0.116853
		TFL	0.204946	0.0815781	0.128094	0.198414	0.0591101		0.150971	0.212193	0.299811	0.198221	0.23457	0.135763	0.177404	0.330802	0.218966	0.115022	0.313845	0.138507	0.329842	0.000133504	0.126386	0.291446	0.147938	0.0911905		0.228877	0.166867	0.10678	0.101805	0.167352	0.126078	0.1575	0.0440124
		GM	0.0276793	0.0248885	0.0497284	0.00308091	0.019078		0.282521	0.176194	0.288982	0.147968	0.249779	0.273083	0.150628	0.0868839	0.355463	0.179398	0.368393	0.253026	0.350415	0.3347	0.343212	0.326002	0.207119	0.0859659		0.101824	0.113586	0.032275	0.280188	0.319192	0.457552	0.282066	0.149423
		ES	0.0234685	0.172741	0.0917966	0.195782	0.0788137		0.0631206	0.0862701	0.102985	0.130113	0.0551192	0.283465	0.259352	0.191893	0.162988	0.0807248	0.157523	0.242155	0.136847	0.236847	0.270702	0.158804	0.108046	0.0752249		0.079911	0.222256	0.229746	0.240765	0.104262	0.187559	0.148354	0.0638329
		ExtO	0.140356	0.128296	0.0232508	0.229548	0.0844884		0.0124489	0.323365	0.450124	0.200205	0.237281	0.181839	0.318884	0.420892	0.328673	0.184802	0.356698	0.271551	0.365178	0.34054	0.317661	0.345737	0.204043	0.106309		0.0850219	0.120845	0.530942	0.30895	0.290328	0.462156	0.296116	0.16234
		LatDor	0.124239	0.183649	0.0239684	0.11698	0.0659738		0.00149091	0.28925	0.0852335	0.377974	0.0594411	0.0757949	0.132727	0.314822	0.240637	0.153678	0.278096	0.214424	0.317885	0.309739	0.308625	0.317029	0.198784	0.112412		0.22299	0.303906	0.587058	0.317131	0.249267	0.408396	0.295532	0.12345

## Sheet: Summary
Within-cluster subject variability
			CH1	CH2	CH3	CH4	Adult	Elder
KS	Left lower limb	Cluster 1	0.0579409	0.109934	0.137164	0.179612	0.226596	0.0933877
		Cluster 2	0.142216	0.180546	0.242437	0.25174	0.094356	0.188305
		Cluster 3	0.207204	0.219087	0.189558	0.253447	0.134812	0.242432
	Right lower limb	Cluster 1	0.15119	0.168503	0.146098	0.17199	0.16898	0.192212
		Cluster 2	0.186788	0.230947	0.231333	0.255999	0.0675403	0.108011
		Cluster 3	0.156519	0.199933	0.197679	0.209133	0.221932	0.184516
Mean			0.15031	0.184825	0.190711	0.22032	0.152369	0.168144
SD			0.0513897	0.0434113	0.0429725	0.0386671	0.0655655	0.0565277
MS	Left lower limb	Cluster 1	0.0849908	0.097882	0.104076	0.114261	0.0544317	0.0861871
		Cluster 2	0.128999	0.128552	0.129156	0.117238	0.0472962	0.147454
		Cluster 3	0.180936	0.143133	0.172058	0.157931	0.0629274	0.119788
	Right lower limb	Cluster 1	0.160497	0.180761	0.144143	0.140454	0.051636	0.0653931
		Cluster 2	0.13478	0.130803	0.124359	0.115648	0.0420621	0.0458925
		Cluster 3	0.162789	0.157368	0.156201	0.176977	0.0983633	0.116374
Mean			0.142165	0.13975	0.138332	0.137085	0.0594528	0.096848
SD			0.0339451	0.0281499	0.024263	0.0261216	0.0203107	0.0378628
