# Supplementary material for: Functional symmetrization of neuromotor modules during locomotor development in human infants
Source: Commun Biol. 2025 Dec 18;8:1782. doi: 10.1038/s42003-025-09198-y (PMC12714737; doi:10.1038/s42003-025-09198-y)
Supplement: Supplementary file 7 — Supplementary Data 4 [file 42003_2025_9198_MOESM7_ESM.xlsx]

## Sheet: MuscleParameters-LeftLeg
		TA				Sol				Ham				TFL				GL				GM				RF				GM				ES				EO				AL				VL
	subject stages	CH1	CH2	CH3	CH4	CH1	CH2	CH3	CH4	CH1	CH2	CH3	CH4	CH1	CH2	CH3	CH4	CH1	CH2	CH3	CH4	CH1	CH2	CH3	CH4	CH1	CH2	CH3	CH4	CH1	CH2	CH3	CH4	CH1	CH2	CH3	CH4	CH1	CH2	CH3	CH4	CH1	CH2	CH3	CH4	CH1	CH2	CH3	CH4
c1	1	-0.519275	-0.95	-0.907872	-0.95	-0.05	-0.95	-0.05	-0.928107	-0.05	-0.93518	-0.923463	0.051839	-0.95	0.325442	-0.949123	-0.949998	-0.0500001	0.903788	-0.95	-0.938816	-0.05	-0.95	-0.770455	0.62824	-0.95	0.798033	-0.924002	0.944893	-0.0505144	0.453787	-0.95	0.503787	-0.908303	-0.908303	-0.908303	-0.908303	-0.314173	0.236478	-0.907097	0.588661	-0.05	-0.764207	-0.949337	-0.95	-0.95	-0.95	-0.95	-0.95
	2	-0.95	-0.95	-0.836689	-0.95	-0.05	-0.95	-0.68698	-0.05	-0.05	-0.95	-0.253548	-0.709559	-0.109188	-0.95	-0.949533	-0.949935	-0.95	-0.95	-0.941254	-0.862647	-0.05	-0.95	-0.95	-0.858624	-0.05	-0.95	0.95	-0.05	-0.0500588	-0.95	0.237295	-0.948138	-0.908303	-0.908303	-0.908303	-0.908303	-0.727577	-0.95	-0.269424	-0.395978	-0.942425	-0.95	-0.95	-0.95	-0.95	-0.95	-0.95	-0.95
	3	-0.609328	0.908434	-0.871188	0.801117	-0.912722	-0.919718	-0.905045	0.938212	-0.446695	-0.489074	0.752841	-0.949374	-0.39261	0.354861	-0.926694	-0.948823	-0.95	-0.95	-0.95	0.639178	-0.95	0.936825	0.932024	0.871208	-0.05	0.73719	-0.95	0.848073	-0.949997	0.271163	0.265757	0.521294	-0.908303	-0.945103	0.137726	0.761795	-0.610299	0.0291336	0.805223	0.0989946	-0.95	-0.95	-0.95	-0.95	-0.95	-0.95	-0.95	-0.95
	4	0.95	0.95	0.95	-0.926139	0.876472	-0.670986	-0.942886	-0.922595	0.665429	-0.874646	-0.801158	-0.0441152	-0.918356	-0.00814066	0.63559	-0.949676	-0.95	-0.95	-0.95	0.761714	0.905644	-0.95	-0.95	0.814934	-0.95	0.0965609	0.593933	0.945181	0.360363	0.0612877	0.421534	0.314618	-0.908303	0.707305	0.794624	-0.631837	-0.0052991	0.61597	-0.691507	0.294656	0.381474	0.95	-0.95	-0.95	0.452842	-0.95	-0.95	-0.95
	5	-0.05	-0.527098	-0.919204	-0.95	-0.399288	-0.894004	-0.870016	-0.897231	-0.95	-0.949344	-0.499265	-0.850786	-0.949975	-0.949422	-0.946924	0.803679	-0.95	-0.95	-0.95	0.11348	-0.05	-0.871705	-0.95	0.95	-0.95	-0.770189	-0.446653	0.874057	-0.0504365	-0.0909857	-0.95	0.194512	-0.908303	-0.908303	-0.908303	-0.908303	-0.505188	-0.555413	-0.948013	-0.902708	-0.95	-0.95	-0.95	-0.95	-0.95	-0.932428	-0.95	-0.95
	6	0.41515	0.564962	-0.839103	-0.95	-0.95	-0.95	0.95	0.313781	-0.402029	0.907206	-0.693553	-0.158096	-0.937686	0.0643281	-0.927444	-0.949093	-0.95	-0.95	-0.741603	0.594306	-0.95	-0.95	-0.0893203	0.949998	-0.95	-0.95	-0.95	0.114944	0.566461	0.576671	0.743572	0.868122	-0.908303	-0.908303	-0.908303	-0.908303	-0.579026	0.584968	-0.891296	-0.832779	-0.95	-0.95	-0.95	-0.95	0.937004	0.669114	-0.95	-0.95
	7	0.708935	0.264396	0.660413	0.603613	0.710204	0.594861	0.919791	-0.95	-0.734217	0.0353172	0.165669	0.799257	0.375199	-0.949155	0.812006	0.452752	-0.95	-0.815032	-0.95	0.14013	-0.95	0.921841	-0.95	-0.95	-0.95	-0.95	-0.95	0.923169	0.578806	0.353715	0.256159	0.153048	-0.908303	-0.908303	-0.908303	-0.908303	-0.231083	0.405746	-0.0937355	-0.0301959	-0.95	0.229975	-0.500197	-0.95	-0.95	-0.95	-0.95	-0.95
	8	-0.95	-0.634526	0.251397	-0.831487	-0.95	-0.95	0.629222	-0.95	-0.9353	-0.876432	0.726169	0.931233	-0.373013	0.706245	0.862552	-0.948932	0.656417	0.49612	-0.95	-0.784942	-0.95	-0.95	0.804651	0.95	-0.95	0.152548	0.920704	0.862938	0.596848	0.925087	0.482817	0.450038	-0.908303	-0.908303	-0.908303	-0.908303	-0.23665	-0.0385374	-0.72628	0.463312	-0.95	-0.95	-0.95	-0.95	-0.95	-0.95	-0.95	-0.95
	9	-0.95	0.0707574	-0.95	0.95	-0.775782	0.95	0.398277	-0.949125	-0.895462	-0.60301	0.632594	0.659766	0.559949	-0.884805	0.668257	-0.949893	-0.95	-0.937483	-0.947869	0.930855	-0.95	-0.936122	0.95	-0.95	0.91371	0.898803	-0.538414	0.95	0.472067	0.204198	-0.345835	0.866515	-0.908303	-0.908303	-0.908303	-0.323266	0.217121	-0.224862	-0.436633	0.653753	-0.73794	-0.505122	-0.95	-0.95	-0.95	-0.95	-0.95	-0.95
	10	-0.22388	0.0821153	0.895925	0.95	-0.634087	0.95	-0.820976	0.680562	-0.934397	-0.916205	0.563139	-0.773671	0.195549	-0.744823	-0.930464	-0.912092	-0.95	-0.886469	-0.95	0.602708	-0.660019	0.727152	-0.95	0.95	0.95	0.95	0.760093	-0.95	0.575831	0.934079	0.649319	0.26513	-0.908303	-0.908303	-0.908303	-0.908303	-0.31814	-0.200936	0.429284	-0.928171	-0.95	-0.95	-0.95	-0.95	0.95	0.862176	-0.95	-0.95
	11	-0.790062	0.23141	0.95	-0.947905	0.53738	-0.95	-0.95	0.586097	0.075839	0.57427	-0.513945	0.871444	0.711178	0.765774	0.83558	-0.919067	-0.95	0.939439	-0.95	-0.95	-0.95	-0.823361	-0.95	0.95	0.95	-0.95	-0.95	0.904132	0.0614765	0.640393	0.445471	0.299537	-0.908303	-0.908303	-0.908303	-0.908303	0.943939	-0.139508	-0.354679	-0.46795	-0.95	-0.95	-0.95	-0.95	-0.95	-0.95	-0.95	-0.95
c2	1	-0.0550018	-0.95	-0.907881	-0.940118	-0.05	-0.95	-0.05	-0.927851	-0.790325	-0.935163	-0.400142	0.178046	-0.95	0.574199	-0.946627	-0.949946	-0.0500001	0.903574	-0.95	-0.937985	-0.05	-0.95	-0.05	0.412391	-0.95	0.777726	-0.924002	0.944746	-0.0511928	0.430974	-0.95	0.391752	-0.90781	-0.90781	-0.90781	-0.90781	-0.800879	0.218422	-0.191257	0.219114	-0.05	-0.764226	-0.949338	-0.95	-0.95	-0.95	-0.95	-0.95
	2	-0.95	-0.95	-0.836689	-0.95	-0.05	-0.95	-0.686979	-0.05	-0.05	-0.95	-0.253858	-0.926684	-0.236421	-0.95	-0.946607	-0.949951	-0.95	-0.95	0.95	-0.05	-0.05	-0.95	-0.95	-0.858628	-0.05	-0.95	-0.771654	-0.05	-0.0502158	-0.95	0.655787	-0.948195	-0.90781	-0.90781	-0.90781	-0.90781	-0.716257	-0.95	-0.382764	-0.780534	-0.05	-0.95	-0.95	-0.95	-0.95	-0.95	-0.95	-0.95
	3	-0.609329	0.908184	0.95	0.886316	-0.124577	-0.919719	0.95	0.776424	-0.458261	-0.74208	-0.734503	-0.0213058	-0.770738	-0.949333	-0.949525	-0.81953	-0.95	-0.95	-0.95	0.74173	-0.95	0.937594	0.931833	0.724852	-0.05	0.156298	-0.95	0.867895	-0.949997	0.617752	0.591373	0.330058	-0.90781	0.930499	0.0263485	-0.192507	-0.609749	0.38273	-0.481261	-0.745989	-0.95	-0.95	-0.95	-0.95	-0.95	-0.95	-0.95	-0.95
	4	0.95	0.95	0.95	-0.926142	0.136604	-0.670987	-0.942886	-0.922589	0.643305	-0.874645	-0.801156	-0.799944	0.511221	0.810981	0.724528	-0.948471	-0.95	-0.95	-0.95	0.679859	0.905538	-0.95	-0.95	0.687938	-0.95	0.828682	0.25844	0.948065	0.671266	0.898076	0.503186	0.527674	-0.90781	-0.728087	0.84263	-0.142749	-0.0906272	-0.670057	0.274717	-0.733123	0.450948	-0.95	-0.95	-0.95	0.380252	-0.95	-0.95	-0.95
	5	-0.05	-0.367803	-0.384379	-0.95	-0.194753	-0.894162	-0.870027	-0.89723	-0.95	-0.949337	-0.780298	0.213413	-0.949035	-0.94921	-0.0553823	0.926788	-0.95	-0.95	-0.95	0.833591	-0.05	-0.871543	-0.95	0.95	-0.95	-0.896224	-0.190533	0.864183	-0.050036	-0.125791	-0.95	0.680395	-0.90781	-0.90781	-0.90781	-0.90781	-0.20333	-0.658836	-0.732373	-0.946635	-0.95	-0.95	-0.95	-0.95	-0.95	-0.95	-0.95	-0.95
	6	-0.784412	0.294944	-0.839125	-0.95	-0.95	-0.95	0.95	0.860089	-0.402015	0.0652706	-0.693572	0.87488	-0.940098	-0.913786	-0.924896	-0.949938	-0.95	-0.95	0.209437	0.283293	-0.95	-0.95	-0.373172	-0.817002	-0.95	-0.95	-0.95	0.800845	0.291461	0.505097	0.157938	0.395307	-0.90781	-0.90781	-0.90781	-0.90781	-0.169579	-0.908775	-0.364232	-0.918777	-0.95	-0.95	-0.95	-0.95	0.937308	0.786475	-0.95	-0.95
	7	0.744562	0.709531	0.672332	0.020226	0.572829	0.639434	0.294122	-0.95	-0.734456	0.949631	0.165266	0.618956	0.456418	-0.94823	0.908229	0.53826	-0.95	0.949998	-0.95	0.763094	-0.95	0.921683	-0.95	-0.95	-0.95	-0.95	-0.95	0.907116	0.275849	0.484124	0.599993	0.744865	-0.90781	-0.90781	-0.90781	-0.90781	-0.628206	0.825613	0.735157	0.421449	-0.95	-0.826619	-0.365805	-0.95	-0.95	-0.95	-0.95	-0.95
	8	-0.95	0.670647	0.817598	-0.831093	-0.95	-0.95	0.673041	-0.95	-0.935303	-0.876432	0.399239	0.733434	-0.807623	0.21405	0.46528	-0.948047	0.265769	0.353159	-0.95	-0.78442	-0.95	-0.95	0.804648	0.95	-0.95	0.78745	0.921459	0.872967	0.2699	0.777909	0.397771	0.387675	-0.90781	-0.90781	-0.90781	-0.90781	-0.526999	0.283	0.775516	0.0759067	-0.95	-0.95	-0.95	-0.95	-0.95	-0.95	-0.95	-0.95
	9	-0.95	0.697981	-0.95	0.95	0.614296	-0.701846	0.845512	-0.949124	-0.895623	-0.604732	0.229119	0.748638	0.0420106	-0.898623	0.902172	-0.9499	-0.95	-0.937483	-0.947896	0.930912	-0.95	-0.936123	-0.95	-0.95	0.849308	0.899108	0.95	0.95	0.37324	0.705459	0.452565	0.0761341	-0.90781	-0.90781	-0.90781	0.804837	0.491537	0.348578	0.649022	-0.648043	0.366931	-0.622096	-0.95	-0.95	-0.95	-0.95	-0.95	-0.95
	10	-0.859912	0.384537	0.0527922	0.95	-0.634089	0.95	-0.820976	0.457341	-0.934397	-0.916203	0.903985	-0.771379	-0.925125	-0.685658	-0.914167	-0.941521	-0.95	-0.886477	-0.95	0.745692	-0.659983	0.72722	-0.95	-0.95	-0.859935	-0.95	0.138868	-0.95	0.435642	0.815284	0.304733	0.677174	-0.90781	-0.90781	-0.90781	-0.90781	0.270403	-0.276453	-0.711057	-0.784953	-0.95	-0.95	-0.95	-0.95	0.95	0.862384	-0.95	-0.95
	11	0.501546	0.0678293	-0.95	-0.95	0.551028	-0.95	-0.95	0.838681	0.539396	0.278468	-0.513954	0.251437	0.341268	0.713026	0.596705	-0.880415	-0.95	0.939375	-0.95	-0.95	-0.95	-0.823337	-0.95	-0.95	0.95	-0.95	-0.95	0.91238	-0.252923	0.231136	0.401468	0.558678	-0.90781	-0.90781	-0.90781	-0.90781	-0.184727	0.445824	0.713308	-0.760018	-0.95	-0.95	-0.95	-0.95	-0.95	-0.95	-0.95	-0.95
ShapeFactor	1	-0.683899	-2.999	-2.999	-0.574071	-0.001	-0.001	-0.001	-2.87153	-0.001	-0.00100001	-2.9276	-0.026961	-2.999	-0.770674	-2.99572	-0.00127589	-0.001	-0.001	-0.001	-0.001	-0.001	-0.001	-0.001	-2.999	-0.001	-0.001	-0.001	-2.999	-0.0010002	-1.35117	-0.00100002	-0.622973	-0.00100013	-0.00100013	-0.00100013	-0.00100013	-0.468538	-1.98939	-1.80847	-1.29969	-0.001	-0.001	-0.001	-0.001	-2.999	-2.999	-2.999	-2.999
	2	-2.999	-2.01303	-0.001	-2.45839	-0.001	-2.01303	-0.001	-0.001	-2.999	-2.01303	-2.999	-0.211129	-2.999	-2.01303	-2.99269	-0.00286522	-0.001	-2.01303	-2.999	-2.999	-0.001	-2.01303	-0.001	-2.999	-0.001	-2.01303	-0.001	-2.999	-0.00100221	-2.01303	-1.48194	-0.00100001	-0.00100013	-0.00100013	-0.00100013	-0.00100013	-0.616763	-2.01303	-1.51578	-1.95136	-0.001	-2.01303	-0.001	-0.001	-2.999	-2.01303	-2.999	-2.999
	3	-0.001	-2.999	-2.999	-0.846364	-0.837828	-0.001	-0.001	-0.001	-2.98931	-1.67933	-1.50771	-0.0320556	-0.001	-2.91788	-2.99877	-0.001	-1.86333	-1.50342	-2.73004	-0.001	-0.001	-0.00100001	-2.999	-0.001	-0.001	-0.001	-0.001	-2.999	-0.00100062	-0.306226	-0.176997	-1.42861	-0.00100013	-0.644612	-0.783658	-2.76299	-1.27762	-2.64418	-0.504887	-2.31171	-0.001	-0.001	-0.001	-0.001	-2.999	-2.999	-2.999	-1.48153
	4	-0.001	-0.001	-0.001	-0.181279	-2.76303	-0.001	-0.001	-0.001	-0.196563	-2.999	-2.999	-0.312187	-2.999	-2.97749	-2.99335	-2.95048	-0.42653	-2.999	-2.45255	-0.001	-0.001	-0.001	-0.001	-2.97434	-0.001	-0.001	-0.001	-2.999	-0.305395	-0.0280319	-1.8726	-2.13628	-0.00100013	-1.18257	-0.932041	-0.923546	-2.73097	-1.75333	-1.22152	-1.09237	-0.001	-0.001	-0.001	-0.001	-0.001	-2.999	-2.999	-2.999
	5	-2.999	-1.72602	-2.44337	-2.42038	-2.47125	-0.001	-0.001	-1.63421	-0.001	-0.001	-0.921003	-0.539618	-2.99127	-2.99897	-2.999	-2.9935	-0.001	-2.999	-1.67413	-1.84467	-0.001	-0.001	-0.001	-0.15451	-0.001	-0.254489	-0.416417	-0.001	-0.0010021	-0.0010006	-0.00100027	-1.28891	-0.00100013	-0.00100013	-0.00100013	-0.00100013	-0.293925	-1.12286	-2.71614	-2.16818	-0.001	-0.001	-0.001	-0.001	-2.999	-2.999	-2.999	-2.999
	6	-1.52497	-1.38705	-0.0659794	-2.999	-0.001	-0.001	-0.001	-0.001	-0.902353	-0.001	-0.001	-0.847264	-2.99641	-2.94333	-2.98357	-2.99856	-0.001	-0.001	-0.855055	-2.999	-0.001	-0.001	-2.08233	-2.17644	-0.001	-0.001	-0.001	-0.001	-0.00833477	-0.805241	-0.00773648	-2.85977	-0.00100013	-0.00100013	-0.00100013	-0.00100013	-1.89857	-1.67366	-0.377646	-0.48768	-0.001	-0.001	-0.001	-0.001	-0.001	-2.999	-2.999	-2.999
	7	-2.999	-1.08939	-2.83105	-2.26782	-0.001	-0.001	-0.001	-0.001	-0.001	-2.04028	-2.999	-2.79172	-2.999	-2.99837	-2.90042	-2.99817	-2.999	-2.999	-0.001	-2.999	-0.001	-0.001	-0.001	-2.75577	-0.001	-0.001	-0.001	-0.001	-0.0662179	-1.65955	-0.751883	-1.93673	-0.00100013	-0.00100013	-0.00100013	-0.00100013	-2.12014	-0.153135	-0.779371	-2.72907	-0.001	-2.67356	-1.96595	-0.001	-2.999	-2.999	-2.999	-2.999
	8	-2.999	-2.19171	-2.58796	-1.56995	-0.001	-0.001	-0.001	-1.99839	-0.001	-0.00100002	-1.162	-1.20522	-2.99756	-2.99793	-2.9974	-2.99843	-2.999	-2.21114	-0.518075	-2.999	-2.999	-0.00100005	-0.001	-2.999	-0.001	-0.0309718	-0.001	-2.999	-0.245135	-2.98557	-0.505925	-0.886445	-0.00100013	-0.00100013	-0.00100013	-0.00100013	-2.48067	-1.84085	-1.25476	-0.478821	-0.001	-0.001	-0.001	-0.001	-0.001	-1.08882	-2.999	-0.001
	9	-0.134203	-0.320058	-0.337652	-2.999	-1.1485	-2.999	-0.001	-0.001	-2.999	-2.999	-2.999	-2.78594	-2.96554	-2.98485	-2.99762	-2.96345	-1.24692	-2.999	-2.999	-2.999	-0.001	-2.999	-0.418744	-1.65118	-0.001	-0.228379	-0.001	-2.999	-0.0314449	-0.836044	-0.94895	-1.02778	-0.00100013	-0.00100013	-0.00100013	-1.85461	-0.597007	-1.42574	-1.41268	-0.137518	-2.5443	-2.48468	-0.001	-0.001	-2.999	-0.001	-2.999	-2.999
	10	-0.827674	-1.85732	-1.77785	-2.58604	-0.001	-0.001	-0.001	-0.001	-2.999	-0.001	-2.999	-2.58639	-2.99843	-2.99597	-2.99603	-2.98642	-0.001	-1.73091	-2.999	-2.85408	-0.001	-0.001	-0.001	-2.999	-0.001	-0.001	-0.001	-2.999	-0.204507	-0.392407	-0.216465	-1.85548	-0.00100013	-0.00100013	-0.00100013	-0.00100013	-0.584107	-0.837025	-1.77661	-2.075	-0.001	-0.001	-0.001	-0.001	-2.999	-2.999	-2.999	-2.999
	11	-2.10129	-2.55438	-2.45607	-2.999	-0.001	-0.001	-0.001	-0.001	-1.57043	-2.98922	-2.999	-2.80495	-2.99548	-2.99285	-2.99813	-2.99174	-0.001	-2.6242	-2.999	-2.999	-0.001	-0.001	-1.64719	-1.67936	-2.999	-0.001	-0.001	-0.258985	-1.38386	-0.0497995	-0.23919	-0.546021	-0.00100013	-0.00100013	-0.00100013	-0.00100013	-1.35689	-1.67028	-1.9324	-2.43476	-0.001	-0.001	-0.001	-0.001	-2.999	-2.999	-2.999	-2.999
ActivationScale	1	1	1	1	1	1	1	1	1	1	1	1	1	1	1	1	1	1	1	1	1	1	1	1	1	1	1	1	1	1	1	1	1	1	1	1	1	1	1	1	1	1	1	1	1	1	1	1	1
	2	1	1	1	1	1	1	1	1	1	1	1	1	1	1	1	1	1	1	1	1	1	1	1	1	1	1	1	1	1	1	1	1	1	1	1	1	1	1	1	1	1	1	1	1	1	1	1	1
	3	1	1	1	1	1	1	1	1	1	1	1	1	1	1	1	1	1	1	1	1	1	1	1	1	1	1	1	1	1	1	1	1	1	1	1	1	1	1	1	1	1	1	1	1	1	1	1	1
	4	1	1	1	1	1	1	1	1	1	1	1	1	1	1	1	1	1	1	1	1	1	1	1	1	1	1	1	1	1	1	1	1	1	1	1	1	1	1	1	1	1	1	1	1	1	1	1	1
	5	1	1	1	1	1	1	1	1	1	1	1	1	1	1	1	1	1	1	1	1	1	1	1	1	1	1	1	1	1	1	1	1	1	1	1	1	1	1	1	1	1	1	1	1	1	1	1	1
	6	1	1	1	1	1	1	1	1	1	1	1	1	1	1	1	1	1	1	1	1	1	1	1	1	1	1	1	1	1	1	1	1	1	1	1	1	1	1	1	1	1	1	1	1	1	1	1	1
	7	1	1	1	1	1	1	1	1	1	1	1	1	1	1	1	1	1	1	1	1	1	1	1	1	1	1	1	1	1	1	1	1	1	1	1	1	1	1	1	1	1	1	1	1	1	1	1	1
	8	1	1	1	1	1	1	1	1	1	1	1	1	1	1	1	1	1	1	1	1	1	1	1	1	1	1	1	1	1	1	1	1	1	1	1	1	1	1	1	1	1	1	1	1	1	1	1	1
	9	1	1	1	1	1	1	1	1	1	1	1	1	1	1	1	1	1	1	1	1	1	1	1	1	1	1	1	1	1	1	1	1	1	1	1	1	1	1	1	1	1	1	1	1	1	1	1	1
	10	1	1	1	1	1	1	1	1	1	1	1	1	1	1	1	1	1	1	1	1	1	1	1	1	1	1	1	1	1	1	1	1	1	1	1	1	1	1	1	1	1	1	1	1	1	1	1	1
	11	1	1	1	1	1	1	1	1	1	1	1	1	1	1	1	1	1	1	1	1	1	1	1	1	1	1	1	1	1	1	1	1	1	1	1	1	1	1	1	1	1	1	1	1	1	1	1	1
OptimalFibreLength	1	0.130524	0.129991	0.129908	0.130524	0.130524	0.130524	0.130524	0.130524	0.156684	0.156684	0.156684	0.156684	0.317367	0.317367	0.317367	0.317367	0.0836798	0.0836798	0.0836798	0.0836798	0.0709298	0.0709298	0.0709298	0.0709298	0.135844	0.135844	0.135844	0.121671	0.467475	0.467475	0.467475	0.467475	0.0810053	0.0810053	0.0810053	0.0810053	0.21419	0.167611	0.189011	0.173775	0.0965537	0.0960468	0.10069	0.0827082	0.100152	0.0960927	0.100152	0.0761964
	2	0.120298	0.119174	0.128371	0.116505	0.130524	0.119174	0.130524	0.130524	0.156684	0.175117	0.156684	0.156684	0.317367	0.354704	0.317367	0.317367	0.0836798	0.0764033	0.0836798	0.0836798	0.0709298	0.064762	0.0709298	0.0709298	0.135844	0.124031	0.135844	0.135844	0.467475	0.522472	0.467475	0.467475	0.0810053	0.0810053	0.0810053	0.0810053	0.201462	0.19378	0.216819	0.191538	0.100886	0.0870936	0.0989549	0.0906437	0.0936617	0.0914434	0.079791	0.0911386
	3	0.130524	0.121709	0.112835	0.130524	0.130524	0.130524	0.119078	0.130524	0.156684	0.156691	0.156685	0.156684	0.317367	0.317367	0.317367	0.317367	0.0836798	0.0836798	0.0836798	0.0836798	0.0709298	0.0709298	0.0709298	0.0709298	0.116734	0.135844	0.135844	0.130108	0.467475	0.467475	0.467475	0.467475	0.0810053	0.0931561	0.0931561	0.0931561	0.177379	0.21092	0.186754	0.166439	0.0746157	0.0994854	0.0890997	0.0805891	0.0740256	0.0740256	0.0747457	0.0777941
	4	0.130524	0.130524	0.130524	0.109661	0.130524	0.130524	0.130524	0.130524	0.156684	0.156684	0.156684	0.156684	0.317367	0.317367	0.317367	0.317367	0.0836798	0.0836798	0.0836798	0.0836798	0.0709298	0.0709298	0.0709298	0.0709298	0.135844	0.135844	0.135844	0.135844	0.467475	0.467475	0.467475	0.467475	0.0810053	0.0931561	0.0931561	0.0931561	0.210364	0.185634	0.188913	0.18687	0.0973477	0.0848416	0.0992336	0.0862577	0.0869086	0.0740256	0.0740256	0.0740256
	5	0.120617	0.126863	0.127205	0.126399	0.130524	0.130524	0.129887	0.130524	0.156684	0.156684	0.156684	0.156684	0.317367	0.317367	0.317367	0.317367	0.0836798	0.0836798	0.0836798	0.0836798	0.0611061	0.0709298	0.0709298	0.0709298	0.135844	0.135844	0.134426	0.135844	0.467475	0.467475	0.467475	0.467475	0.0810053	0.0810053	0.0810053	0.0810053	0.169546	0.190401	0.215621	0.212345	0.0947812	0.100873	0.100794	0.0945964	0.0852979	0.0768838	0.0911411	0.0740256
	6	0.0964745	0.120382	0.122826	0.117104	0.130524	0.130524	0.130524	0.130524	0.156684	0.156684	0.156684	0.156684	0.317367	0.317367	0.317367	0.317367	0.0836798	0.0836798	0.0836798	0.0836798	0.0709298	0.0709298	0.0709298	0.0709298	0.135844	0.135844	0.135844	0.135844	0.467475	0.467475	0.467475	0.467475	0.0810053	0.0810053	0.0810053	0.0810053	0.21384	0.219584	0.206991	0.173344	0.0995567	0.100916	0.100702	0.100857	0.0763485	0.0751386	0.0755621	0.0740256
	7	0.140413	0.127934	0.130524	0.114794	0.144144	0.130524	0.130524	0.130524	0.172458	0.156684	0.156684	0.156684	0.317367	0.317367	0.317367	0.317367	0.0924116	0.0836798	0.0836798	0.0836798	0.0783312	0.0709298	0.0709298	0.0709298	0.150019	0.135844	0.135844	0.135844	0.467475	0.467475	0.467475	0.467475	0.0810053	0.0810053	0.0810053	0.0810053	0.222577	0.183262	0.16748	0.202488	0.101125	0.100951	0.087433	0.0990239	0.0886245	0.0740256	0.0740256	0.0740256
	8	0.138072	0.137301	0.122102	0.130169	0.149819	0.149819	0.130524	0.130524	0.156684	0.156684	0.156684	0.156684	0.317367	0.317367	0.317367	0.317367	0.0960498	0.0960498	0.0836798	0.0836798	0.0814151	0.0814151	0.0709298	0.0709298	0.125377	0.155925	0.117657	0.135844	0.467475	0.467475	0.467475	0.467475	0.0810053	0.0810053	0.0810053	0.0810053	0.196561	0.211665	0.192219	0.18828	0.115863	0.112437	0.0953814	0.0966129	0.0930486	0.0975592	0.0897211	0.0740256
	9	0.12347	0.116977	0.119425	0.127702	0.130524	0.130523	0.130524	0.130524	0.156684	0.156684	0.156684	0.156684	0.317367	0.317367	0.317367	0.317367	0.0836798	0.0836798	0.0836798	0.0836798	0.0709298	0.0709298	0.0709298	0.0709298	0.12596	0.135844	0.13409	0.135703	0.467475	0.467475	0.467475	0.467475	0.0810053	0.0810053	0.0810053	0.0931561	0.185405	0.173102	0.179434	0.18843	0.0900248	0.100951	0.0917039	0.0926295	0.0749065	0.0755587	0.0740256	0.0740256
	10	0.130524	0.130524	0.119714	0.126752	0.130524	0.130524	0.130524	0.130524	0.156684	0.156684	0.156684	0.156684	0.317367	0.317367	0.317367	0.317367	0.0836798	0.0836798	0.0836798	0.0836798	0.0709298	0.0709298	0.0709298	0.0709298	0.135844	0.135844	0.135844	0.135844	0.467475	0.467475	0.467475	0.467475	0.0810053	0.0810053	0.0810053	0.0810053	0.168924	0.182729	0.178601	0.175918	0.0923458	0.0907297	0.086121	0.0999466	0.0747907	0.0783097	0.0758038	0.100152
	11	0.13051	0.130522	0.129135	0.12021	0.130524	0.130524	0.12775	0.130524	0.156684	0.156684	0.156684	0.156684	0.317367	0.317367	0.317367	0.317367	0.0836798	0.0836798	0.0836798	0.0836798	0.0709298	0.0709298	0.0709298	0.0709298	0.135844	0.135844	0.135844	0.135844	0.467475	0.467475	0.467475	0.467475	0.0810053	0.0810053	0.0810053	0.0810053	0.171549	0.175839	0.196238	0.194644	0.095594	0.0988082	0.0984724	0.0954594	0.100152	0.0816447	0.0791486	0.07497
PennationAngle	1	0	0	0	0	0	0	0	0	0.401426	0.401426	0.401426	0.401426	0.0523599	0.0523599	0.0523599	0.0523599	0.139626	0.139626	0.139626	0.139626	0.296706	0.296706	0.296706	0.296706	0.0872665	0.0872665	0.0872665	0.0872665	0	0	0	0	0.261799	0.261799	0.261799	0.261799	0.0872665	0.0872665	0.0872665	0.0872665	0.0523599	0.0523599	0.0523599	0.0523599	0.0872665	0.0872665	0.0872665	0.0872665
	2	0	0	0	0	0	0	0	0	0.401426	0.401426	0.401426	0.401426	0.0523599	0.0523599	0.0523599	0.0523599	0.139626	0.139626	0.139626	0.139626	0.296706	0.296706	0.296706	0.296706	0.0872665	0.0872665	0.0872665	0.0872665	0	0	0	0	0.261799	0.261799	0.261799	0.261799	0.0872665	0.0872665	0.0872665	0.0872665	0.0523599	0.0523599	0.0523599	0.0523599	0.0872665	0.0872665	0.0872665	0.0872665
	3	0	0	0	0	0	0	0	0	0.401426	0.401426	0.401426	0.401426	0.0523599	0.0523599	0.0523599	0.0523599	0.139626	0.139626	0.139626	0.139626	0.296706	0.296706	0.296706	0.296706	0.0872665	0.0872665	0.0872665	0.0872665	0	0	0	0	0.261799	0.261799	0.261799	0.261799	0.0872665	0.0872665	0.0872665	0.0872665	0.0523599	0.0523599	0.0523599	0.0523599	0.0872665	0.0872665	0.0872665	0.0872665
	4	0	0	0	0	0	0	0	0	0.401426	0.401426	0.401426	0.401426	0.0523599	0.0523599	0.0523599	0.0523599	0.139626	0.139626	0.139626	0.139626	0.296706	0.296706	0.296706	0.296706	0.0872665	0.0872665	0.0872665	0.0872665	0	0	0	0	0.261799	0.261799	0.261799	0.261799	0.0872665	0.0872665	0.0872665	0.0872665	0.0523599	0.0523599	0.0523599	0.0523599	0.0872665	0.0872665	0.0872665	0.0872665
	5	0	0	0	0	0	0	0	0	0.401426	0.401426	0.401426	0.401426	0.0523599	0.0523599	0.0523599	0.0523599	0.139626	0.139626	0.139626	0.139626	0.296706	0.296706	0.296706	0.296706	0.0872665	0.0872665	0.0872665	0.0872665	0	0	0	0	0.261799	0.261799	0.261799	0.261799	0.0872665	0.0872665	0.0872665	0.0872665	0.0523599	0.0523599	0.0523599	0.0523599	0.0872665	0.0872665	0.0872665	0.0872665
	6	0	0	0	0	0	0	0	0	0.401426	0.401426	0.401426	0.401426	0.0523599	0.0523599	0.0523599	0.0523599	0.139626	0.139626	0.139626	0.139626	0.296706	0.296706	0.296706	0.296706	0.0872665	0.0872665	0.0872665	0.0872665	0	0	0	0	0.261799	0.261799	0.261799	0.261799	0.0872665	0.0872665	0.0872665	0.0872665	0.0523599	0.0523599	0.0523599	0.0523599	0.0872665	0.0872665	0.0872665	0.0872665
	7	0	0	0	0	0	0	0	0	0.401426	0.401426	0.401426	0.401426	0.0523599	0.0523599	0.0523599	0.0523599	0.139626	0.139626	0.139626	0.139626	0.296706	0.296706	0.296706	0.296706	0.0872665	0.0872665	0.0872665	0.0872665	0	0	0	0	0.261799	0.261799	0.261799	0.261799	0.0872665	0.0872665	0.0872665	0.0872665	0.0523599	0.0523599	0.0523599	0.0523599	0.0872665	0.0872665	0.0872665	0.0872665
	8	0	0	0	0	0	0	0	0	0.401426	0.401426	0.401426	0.401426	0.0523599	0.0523599	0.0523599	0.0523599	0.139626	0.139626	0.139626	0.139626	0.296706	0.296706	0.296706	0.296706	0.0872665	0.0872665	0.0872665	0.0872665	0	0	0	0	0.261799	0.261799	0.261799	0.261799	0.0872665	0.0872665	0.0872665	0.0872665	0.0523599	0.0523599	0.0523599	0.0523599	0.0872665	0.0872665	0.0872665	0.0872665
	9	0	0	0	0	0	0	0	0	0.401426	0.401426	0.401426	0.401426	0.0523599	0.0523599	0.0523599	0.0523599	0.139626	0.139626	0.139626	0.139626	0.296706	0.296706	0.296706	0.296706	0.0872665	0.0872665	0.0872665	0.0872665	0	0	0	0	0.261799	0.261799	0.261799	0.261799	0.0872665	0.0872665	0.0872665	0.0872665	0.0523599	0.0523599	0.0523599	0.0523599	0.0872665	0.0872665	0.0872665	0.0872665
	10	0	0	0	0	0	0	0	0	0.401426	0.401426	0.401426	0.401426	0.0523599	0.0523599	0.0523599	0.0523599	0.139626	0.139626	0.139626	0.139626	0.296706	0.296706	0.296706	0.296706	0.0872665	0.0872665	0.0872665	0.0872665	0	0	0	0	0.261799	0.261799	0.261799	0.261799	0.0872665	0.0872665	0.0872665	0.0872665	0.0523599	0.0523599	0.0523599	0.0523599	0.0872665	0.0872665	0.0872665	0.0872665
	11	0	0	0	0	0	0	0	0	0.401426	0.401426	0.401426	0.401426	0.0523599	0.0523599	0.0523599	0.0523599	0.139626	0.139626	0.139626	0.139626	0.296706	0.296706	0.296706	0.296706	0.0872665	0.0872665	0.0872665	0.0872665	0	0	0	0	0.261799	0.261799	0.261799	0.261799	0.0872665	0.0872665	0.0872665	0.0872665	0.0523599	0.0523599	0.0523599	0.0523599	0.0872665	0.0872665	0.0872665	0.0872665
TendonSlackLength	1	0.310738	0.303184	0.307826	0.365421	0.287165	0.287165	0.287165	0.287165	0.109055	0.109055	0.0806572	0.0806061	0.113603	0.113603	0.113603	0.113603	0.341786	0.341786	0.341786	0.341786	0.340772	0.340772	0.340772	0.340772	0.273035	0.278155	0.273035	0.34713	0.121529	0.121529	0.121529	0.0898259	0.352747	0.352747	0.352747	0.352747	0.245834	0.254274	0.275096	0.273529	0.132823	0.134566	0.143753	0.158648	0.144812	0.181134	0.161497	0.179216
	2	0.287165	0.320949	0.3044	0.34272	0.287165	0.320949	0.287165	0.287165	0.109055	0.0995723	0.109055	0.0806061	0.113603	0.126968	0.113603	0.113603	0.341786	0.381996	0.341786	0.348262	0.340772	0.380862	0.340772	0.340772	0.273035	0.305156	0.273035	0.361803	0.121529	0.110961	0.121529	0.0898259	0.352747	0.352747	0.352747	0.352747	0.281324	0.247386	0.272429	0.281281	0.135727	0.141327	0.140943	0.158248	0.181134	0.157972	0.181134	0.181134
	3	0.287165	0.295657	0.313521	0.338351	0.287165	0.287165	0.300054	0.287165	0.0806061	0.0806062	0.0806166	0.0806061	0.113603	0.113603	0.113603	0.113603	0.341786	0.341786	0.341786	0.341786	0.340772	0.340772	0.340772	0.340772	0.367757	0.273035	0.273035	0.369128	0.0898259	0.121529	0.0898259	0.0898259	0.352747	0.299835	0.299835	0.299835	0.258401	0.260709	0.262246	0.258063	0.158794	0.153073	0.138599	0.156366	0.181134	0.181134	0.181134	0.181134
	4	0.287165	0.287165	0.287165	0.325358	0.287165	0.287165	0.287165	0.287165	0.109055	0.109055	0.109055	0.0806061	0.113603	0.113603	0.113603	0.113603	0.341786	0.341786	0.341786	0.341786	0.340772	0.340772	0.340772	0.347539	0.273035	0.273035	0.273035	0.368552	0.121529	0.0898259	0.0898259	0.121529	0.352747	0.299835	0.299835	0.299835	0.259509	0.274577	0.255569	0.269078	0.141182	0.128797	0.137158	0.158794	0.176962	0.181134	0.181134	0.181134
	5	0.287165	0.30266	0.314875	0.335653	0.287165	0.287165	0.287165	0.287165	0.109055	0.109055	0.0806912	0.0807227	0.113603	0.113603	0.113603	0.113603	0.341786	0.341786	0.341786	0.341786	0.442121	0.340772	0.340772	0.340772	0.273035	0.273035	0.293972	0.348288	0.121529	0.121529	0.121529	0.121529	0.352747	0.352747	0.352747	0.352747	0.266976	0.253498	0.254887	0.27116	0.144345	0.139406	0.141642	0.147203	0.181134	0.181134	0.181132	0.181134
	6	0.315988	0.291125	0.303784	0.29282	0.287165	0.287165	0.287165	0.287165	0.109055	0.109055	0.109055	0.0806098	0.113603	0.113603	0.113603	0.113603	0.341786	0.341786	0.341786	0.341786	0.340772	0.340772	0.340772	0.340772	0.273035	0.273035	0.273035	0.273035	0.121529	0.121529	0.0898259	0.121529	0.352747	0.352747	0.352747	0.352747	0.281397	0.263193	0.269508	0.278133	0.13672	0.140842	0.145873	0.156686	0.181134	0.181134	0.181134	0.181134
	7	0.335036	0.290762	0.303997	0.287165	0.287165	0.287165	0.287165	0.287165	0.120435	0.109055	0.109055	0.0806173	0.113603	0.113603	0.113603	0.113603	0.341786	0.341786	0.341786	0.341786	0.340772	0.340772	0.340772	0.340772	0.273035	0.273035	0.273035	0.282803	0.134211	0.121529	0.121529	0.121529	0.352747	0.352747	0.352747	0.352747	0.255109	0.271552	0.235429	0.269023	0.13865	0.146893	0.139742	0.152383	0.186938	0.181134	0.181134	0.181134
	8	0.334817	0.301369	0.302226	0.333124	0.287165	0.287165	0.287165	0.287165	0.125177	0.125177	0.0806061	0.0806062	0.113603	0.113603	0.113603	0.113603	0.341786	0.341786	0.341786	0.341786	0.340772	0.340772	0.340772	0.340772	0.273035	0.326629	0.281599	0.340874	0.139494	0.139494	0.121529	0.121529	0.352747	0.352747	0.352747	0.352747	0.241746	0.308825	0.282244	0.257247	0.147456	0.158312	0.144054	0.152052	0.187564	0.191531	0.179795	0.181134
	9	0.291355	0.292439	0.290205	0.333682	0.287165	0.287168	0.287165	0.287165	0.109055	0.109055	0.109055	0.0806061	0.113603	0.113603	0.113603	0.113603	0.341786	0.341786	0.341786	0.341786	0.340772	0.340772	0.340772	0.340772	0.288399	0.273035	0.273035	0.365103	0.121529	0.121529	0.121529	0.0898259	0.352747	0.352747	0.352747	0.299835	0.245176	0.26061	0.236954	0.252408	0.128019	0.140812	0.136777	0.158541	0.181134	0.176115	0.181134	0.181134
	10	0.287165	0.326818	0.287165	0.310128	0.287165	0.287165	0.287165	0.287165	0.109055	0.109055	0.109055	0.080638	0.113603	0.113603	0.113603	0.113603	0.341786	0.341786	0.341786	0.341786	0.340772	0.340772	0.340772	0.340772	0.273035	0.273035	0.273035	0.329317	0.121529	0.121529	0.121529	0.121529	0.352747	0.352747	0.352747	0.352747	0.276873	0.281215	0.24507	0.233596	0.139666	0.138594	0.136834	0.154896	0.180655	0.181134	0.181134	0.179914
	11	0.291101	0.306287	0.334494	0.322807	0.287165	0.287165	0.292913	0.287165	0.0806147	0.109055	0.109055	0.0806086	0.113603	0.113603	0.113603	0.113603	0.341786	0.341786	0.341786	0.341786	0.340772	0.340772	0.340772	0.340772	0.31519	0.273035	0.273035	0.274016	0.121529	0.121529	0.121529	0.121529	0.352747	0.352747	0.352747	0.352747	0.278121	0.270207	0.237479	0.268761	0.150367	0.140232	0.142132	0.142334	0.162093	0.181134	0.181134	0.181134
MaxContractionVelocity	1	10	10	10	10	10	10	10	10	10	10	10	10	10	10	10	10	10	10	10	10	10	10	10	10	10	10	10	10	10	10	10	10	10	10	10	10	10	10	10	10	10	10	10	10	10	10	10	10
	2	10	10	10	10	10	10	10	10	10	10	10	10	10	10	10	10	10	10	10	10	10	10	10	10	10	10	10	10	10	10	10	10	10	10	10	10	10	10	10	10	10	10	10	10	10	10	10	10
	3	10	10	10	10	10	10	10	10	10	10	10	10	10	10	10	10	10	10	10	10	10	10	10	10	10	10	10	10	10	10	10	10	10	10	10	10	10	10	10	10	10	10	10	10	10	10	10	10
	4	10	10	10	10	10	10	10	10	10	10	10	10	10	10	10	10	10	10	10	10	10	10	10	10	10	10	10	10	10	10	10	10	10	10	10	10	10	10	10	10	10	10	10	10	10	10	10	10
	5	10	10	10	10	10	10	10	10	10	10	10	10	10	10	10	10	10	10	10	10	10	10	10	10	10	10	10	10	10	10	10	10	10	10	10	10	10	10	10	10	10	10	10	10	10	10	10	10
	6	10	10	10	10	10	10	10	10	10	10	10	10	10	10	10	10	10	10	10	10	10	10	10	10	10	10	10	10	10	10	10	10	10	10	10	10	10	10	10	10	10	10	10	10	10	10	10	10
	7	10	10	10	10	10	10	10	10	10	10	10	10	10	10	10	10	10	10	10	10	10	10	10	10	10	10	10	10	10	10	10	10	10	10	10	10	10	10	10	10	10	10	10	10	10	10	10	10
	8	10	10	10	10	10	10	10	10	10	10	10	10	10	10	10	10	10	10	10	10	10	10	10	10	10	10	10	10	10	10	10	10	10	10	10	10	10	10	10	10	10	10	10	10	10	10	10	10
	9	10	10	10	10	10	10	10	10	10	10	10	10	10	10	10	10	10	10	10	10	10	10	10	10	10	10	10	10	10	10	10	10	10	10	10	10	10	10	10	10	10	10	10	10	10	10	10	10
	10	10	10	10	10	10	10	10	10	10	10	10	10	10	10	10	10	10	10	10	10	10	10	10	10	10	10	10	10	10	10	10	10	10	10	10	10	10	10	10	10	10	10	10	10	10	10	10	10
	11	10	10	10	10	10	10	10	10	10	10	10	10	10	10	10	10	10	10	10	10	10	10	10	10	10	10	10	10	10	10	10	10	10	10	10	10	10	10	10	10	10	10	10	10	10	10	10	10
MaxIsometricForce	1	896	896	896	896	896	896	896	896	804	804	804	804	162	162	162	162	683	683	683	683	1558	1558	1558	1558	1169	1169	1169	1169	156	156	156	156	1288	1288	1288	1288	410	410	410	410	1365	1365	1365	1365	1871	1871	1871	1871
	2	896	896	896	896	896	896	896	896	804	804	804	804	162	162	162	162	683	683	683	683	1558	1558	1558	1558	1169	1169	1169	1169	156	156	156	156	1288	1288	1288	1288	410	410	410	410	1365	1365	1365	1365	1871	1871	1871	1871
	3	896	896	896	896	896	896	896	896	804	804	804	804	162	162	162	162	683	683	683	683	1558	1558	1558	1558	1169	1169	1169	1169	156	156	156	156	1288	1288	1288	1288	410	410	410	410	1365	1365	1365	1365	1871	1871	1871	1871
	4	896	896	896	896	896	896	896	896	804	804	804	804	162	162	162	162	683	683	683	683	1558	1558	1558	1558	1169	1169	1169	1169	156	156	156	156	1288	1288	1288	1288	410	410	410	410	1365	1365	1365	1365	1871	1871	1871	1871
	5	896	896	896	896	896	896	896	896	804	804	804	804	162	162	162	162	683	683	683	683	1558	1558	1558	1558	1169	1169	1169	1169	156	156	156	156	1288	1288	1288	1288	410	410	410	410	1365	1365	1365	1365	1871	1871	1871	1871
	6	896	896	896	896	896	896	896	896	804	804	804	804	162	162	162	162	683	683	683	683	1558	1558	1558	1558	1169	1169	1169	1169	156	156	156	156	1288	1288	1288	1288	410	410	410	410	1365	1365	1365	1365	1871	1871	1871	1871
	7	896	896	896	896	896	896	896	896	804	804	804	804	162	162	162	162	683	683	683	683	1558	1558	1558	1558	1169	1169	1169	1169	156	156	156	156	1288	1288	1288	1288	410	410	410	410	1365	1365	1365	1365	1871	1871	1871	1871
	8	896	896	896	896	896	896	896	896	804	804	804	804	162	162	162	162	683	683	683	683	1558	1558	1558	1558	1169	1169	1169	1169	156	156	156	156	1288	1288	1288	1288	410	410	410	410	1365	1365	1365	1365	1871	1871	1871	1871
	9	896	896	896	896	896	896	896	896	804	804	804	804	162	162	162	162	683	683	683	683	1558	1558	1558	1558	1169	1169	1169	1169	156	156	156	156	1288	1288	1288	1288	410	410	410	410	1365	1365	1365	1365	1871	1871	1871	1871
	10	896	896	896	896	896	896	896	896	804	804	804	804	162	162	162	162	683	683	683	683	1558	1558	1558	1558	1169	1169	1169	1169	156	156	156	156	1288	1288	1288	1288	410	410	410	410	1365	1365	1365	1365	1871	1871	1871	1871
	11	896	896	896	896	896	896	896	896	804	804	804	804	162	162	162	162	683	683	683	683	1558	1558	1558	1558	1169	1169	1169	1169	156	156	156	156	1288	1288	1288	1288	410	410	410	410	1365	1365	1365	1365	1871	1871	1871	1871
StrengthCoefficient	1	3.5	1.53822	2.26305	2.67097	0.5	0.5	0.5	1.16463	0.5	0.5	3.5	3.5	3.5	0.783283	3.5	3.5	0.5	0.5	0.5	0.5	0.5	0.5	0.5	0.5	0.5	0.5	0.5	0.515677	0.5	0.9722	0.5	3.5	1.70453	2.41129	0.662775	2.2228	1.33713	1.02639	2.74366	3.00455	0.5	0.5	0.5	0.5	0.665338	2.21144	0.79619	0.860073
	2	0.834977	0.5	3.30958	1.93806	0.5	0.5	0.5	0.5	3.5	0.5	3.5	3.5	3.5	0.587535	3.5	0.5	0.5	0.5	0.5	0.5	0.5	0.5	0.5	0.5	0.5	0.5	0.655516	0.79317	0.5	0.5	1.03664	0.5	2.99488	0.5	0.683402	0.753437	1.33393	0.5	2.97935	2.90617	0.5	0.5	0.5	0.5	0.526128	0.5	0.867371	0.623047
	3	0.5	3.5	2.67144	2.95146	0.5	0.5	0.924125	0.5	3.5	3.5	3.5	3.5	0.5	0.500001	0.5	3.5	0.5	0.5	0.5	0.5	0.5	0.5	0.5	0.5	0.5	0.5	0.5	0.5	0.5	1.52415	2.33759	3.5	1.25058	1.47336	2.69151	0.76896	2.41533	1.92886	3.34225	1.01333	0.5	0.5	0.5	0.5	1.14212	0.598456	0.5	0.5
	4	0.5	0.5	0.5	1.92613	0.5	0.5	0.5	0.5	0.5	3.5	3.5	3.5	3.5	0.5	0.5	3.5	0.5	0.5	0.5	0.5	0.5	0.5	0.5	0.5	0.5	0.5	0.5	0.5	1.14621	3.5	2.38043	3.46732	3.35313	2.74858	1.90287	3.43516	2.89944	1.96978	1.70775	3.36703	0.5	0.5	0.5	0.5	1.11303	0.608843	0.63346	0.901712
	5	3.09087	2.76475	2.37445	1.91369	0.5	0.5	0.5	0.5	0.5	0.5	0.5	3.5	3.5	3.5	2.54478	0.75098	0.5	0.5	0.5	0.5	0.5	0.5	0.5	0.5	0.5	0.5	0.500027	0.5	0.5	3.5	0.5	3.5	3.33265	2.45154	2.81688	1.69616	2.11136	0.936834	2.576	1.5956	0.5	0.5	0.5	0.5	0.547824	0.619384	0.510598	0.727128
	6	3.5	3.5	2.9059	3.5	0.5	0.5	0.5	0.5	3.5	0.957651	0.5	3.5	0.500001	0.5	3.5	0.5	0.5	0.5	0.5	0.5	0.5	0.5	0.5	0.5	0.5	0.5	0.5	0.5	2.4175	0.567594	1.79844	3.5	3.41255	3.46267	2.03365	0.846781	3.0554	3.07396	3.09777	2.65215	0.5	0.5	0.5	0.5	0.63443	0.505198	0.534183	0.634127
	7	0.844318	3.5	3.5	3.15728	0.5	0.5	0.5	0.5	3.5	0.870017	3.5	3.5	3.5	0.5	0.5	0.500061	0.5	0.5	0.5	0.5	0.5	0.5	0.5	0.5	0.5	0.5	0.5	0.5	2.06365	2.35983	3.1347	3.5	1.25368	1.29139	3.07665	2.64277	1.72819	2.62971	2.90755	1.81633	0.5	0.5	3.5	0.5	0.5	0.604339	0.551702	0.745116
	8	1.57604	3.5	2.01103	1.85651	0.5	0.5	0.5	0.714771	0.5	0.5	3.5	3.5	3.5	3.5	0.5	0.5	0.5	0.5	0.5	0.5	0.5	0.5	0.5	0.5	0.5	0.5	0.5	0.5	1.42013	3.5	3.26811	3.5	1.09578	0.910812	1.07133	2.64246	2.72454	0.852255	2.4246	3.35471	0.5	0.5	0.5	0.5	1.89429	1.1598	0.730144	1.31871
	9	3.5	3.1516	3.5	3.1112	0.5	0.5	0.5	0.5	3.5	3.5	3.5	3.5	3.5	3.5	0.879261	0.5	0.5	0.5	0.5	0.5	0.5	0.5	0.5	0.5	0.5	0.5	0.5	0.5	2.34669	1.77939	0.5	3.5	2.61644	1.75625	0.608377	1.13834	0.7041	2.81691	1.37065	0.859212	0.702768	0.5	0.5	0.5	0.630879	0.617239	0.680438	0.868251
	10	0.5	2.65284	1.76275	3.4011	0.5	0.5	0.5	0.5	3.5	0.5	0.5	3.5	3.5	0.5	3.5	3.5	0.5	0.5	0.5	0.5	0.5	0.5	0.5	0.5	0.5	0.5	0.5	0.567248	0.587307	0.5	0.608935	1.56575	1.99017	3.45724	2.57239	1.80263	0.592995	1.36398	2.63855	3.08764	0.5	0.5	0.5	0.5	0.557903	0.5	0.538173	0.612641
	11	3.5	3.5	2.40313	1.56845	0.5	0.5	0.5	0.5	3.5	0.997358	3.5	3.5	3.5	3.5	3.5	3.5	0.5	0.5	0.5	0.5	0.5	0.5	0.5	0.5	0.5	0.5	0.5	0.5	0.5	2.08354	3.05281	1.27972	0.529155	1.25149	0.993919	2.73639	1.91522	1.81482	2.28998	1.6913	0.5	0.5	0.5	0.5	0.931837	0.5	0.5	0.952459
[truncated: 4 more columns]

## Sheet: MuscleParameters-RightLeg
		TA				Sol				Ham				TFL				GL				GM				RF				GM				ES				EO				AL				VL
	subject stages	CH1	CH2	CH3	CH4	CH1	CH2	CH3	CH4	CH1	CH2	CH3	CH4	CH1	CH2	CH3	CH4	CH1	CH2	CH3	CH4	CH1	CH2	CH3	CH4	CH1	CH2	CH3	CH4	CH1	CH2	CH3	CH4	CH1	CH2	CH3	CH4	CH1	CH2	CH3	CH4	CH1	CH2	CH3	CH4	CH1	CH2	CH3	CH4
c1	1	-0.923601	0.25152	-0.95	0.652022	-0.154503	-0.144478	-0.05	0.738065	-0.749857	-0.750027	-0.808616	-0.929418	-0.896872	-0.293836	-0.916286	-0.949975	-0.874418	0.888125	-0.0500002	0.119984	-0.881929	-0.95	-0.95	-0.95	-0.95	0.672524	-0.946664	0.916982	-0.95	0.681138	-0.949997	0.877898	-0.908303	-0.908303	-0.908303	-0.908303	-0.19876	-0.319731	-0.806771	-0.109211	-0.95	-0.95	-0.95	-0.95	-0.95	-0.95	-0.95	0.599673
	2	-0.95	-0.95	-0.917187	-0.932731	-0.05	-0.95	-0.893628	-0.95	-0.95	-0.95	0.506282	-0.941747	-0.95	-0.95	-0.949364	-0.908048	-0.896694	-0.95	0.465715	-0.666421	-0.0500054	-0.95	-0.732122	-0.805332	-0.95	-0.95	0.716372	-0.05	-0.0500025	-0.95	0.844711	-0.95	-0.908303	-0.908303	-0.908303	-0.908303	-0.253775	-0.95	0.173058	-0.756194	-0.05	-0.95	-0.922979	-0.95	-0.95	-0.95	0.797615	-0.95
	3	-0.95	-0.604756	-0.867327	-0.801367	-0.926216	0.714145	-0.859956	0.579581	-0.487239	0.0798358	0.873451	-0.947089	-0.566768	-0.730506	0.226239	-0.949973	-0.95	0.947069	0.59905	0.939942	-0.95	0.95	0.259379	0.29994	-0.05	-0.95	0.898873	0.942453	-0.0560093	0.796441	0.634599	0.0746005	-0.908303	0.525322	0.926325	0.294221	-0.507832	0.756519	-0.916843	0.262223	-0.823907	0.95	0.95	0.95	-0.95	-0.95	-0.95	-0.95
	4	-0.95	-0.945633	-0.83679	0.841105	-0.910376	0.0805264	0.348109	-0.95	0.243565	-0.932689	0.677397	0.685407	-0.00347623	-0.925156	0.806548	-0.928941	0.95	0.949973	-0.860777	0.25102	-0.910828	0.916481	-0.902506	0.921415	0.801119	-0.95	-0.95	0.936554	0.701561	0.614721	0.638619	0.163226	-0.908303	0.0206328	0.411891	-0.394523	-0.865334	0.735055	0.867588	0.868324	-0.95	-0.95	0.368691	-0.95	0.72484	-0.95	-0.95	-0.95
	5	-0.95	-0.95	-0.164369	0.28178	-0.95	-0.95	-0.770699	0.775232	-0.458094	-0.05	-0.05	-0.727605	-0.866269	-0.907708	-0.903545	-0.644033	-0.95	-0.95	-0.899305	0.16641	-0.287705	-0.05	-0.95	0.845807	-0.95	-0.05	-0.05	-0.759091	-0.0537392	-0.906588	-0.949999	0.59036	-0.908303	-0.908303	-0.908303	-0.908303	-0.611743	-0.713319	-0.244147	0.77718	-0.95	-0.95	-0.95	-0.866758	-0.895124	-0.95	-0.95	-0.817789
	6	0.810444	-0.569751	-0.95	-0.060197	0.144949	-0.910359	0.523304	-0.95	-0.516953	0.799729	0.897328	0.206216	0.949985	-0.947682	0.0252732	0.614005	-0.95	-0.875195	-0.95	0.302436	-0.95	-0.832036	-0.95	0.875176	0.473526	-0.772076	-0.95	-0.95	0.401014	0.851166	0.419449	0.597246	-0.908303	-0.908303	-0.908303	-0.908303	0.848777	-0.917235	-0.557415	-0.0461355	-0.95	0.95	-0.95	-0.95	-0.95	-0.95	0.147275	-0.95
	7	-0.915295	-0.913581	-0.95	-0.95	-0.95	0.949977	-0.95	-0.95	0.210205	0.678567	0.910171	0.934471	-0.921793	-0.761921	0.134988	0.604424	-0.95	-0.95	-0.95	0.870015	-0.95	0.835969	-0.95	0.510458	-0.95	0.95	-0.95	0.412435	0.0663989	0.557858	0.817453	0.881739	-0.908303	-0.908303	-0.908303	-0.908303	-0.00700945	-0.601899	-0.697783	-0.908179	0.95	-0.95	-0.95	-0.95	-0.95	-0.95	0.427745	-0.947962
	8	-0.894845	0.212123	0.0362798	-0.873754	-0.95	0.683207	0.675989	0.490472	-0.95	0.713834	0.855453	0.641441	-0.816324	0.942896	-0.947263	0.540805	0.713493	0.95	-0.95	0.295395	-0.95	-0.95	0.95	-0.870745	0.95	-0.95	0.696587	0.759469	0.0883101	-0.359912	-0.553636	0.127085	-0.908303	-0.908303	-0.908303	-0.908303	0.378142	-0.646327	0.645523	-0.151145	-0.95	-0.95	-0.95	-0.95	0.881557	-0.95	-0.95	-0.95
	9	-0.95	0.197079	-0.903381	-0.895034	-0.95	0.509416	-0.95	-0.95	-0.949354	0.0773446	-0.949327	-0.937313	0.555448	-0.949955	-0.949232	0.845254	-0.95	-0.95	0.95	-0.95	-0.95	-0.95	-0.95	-0.857074	-0.737583	0.944794	0.633185	0.921888	0.865715	0.614121	0.882849	0.884533	-0.908303	-0.908303	-0.908303	-0.213123	0.290892	-0.438988	-0.160223	-0.52946	0.125175	-0.95	-0.95	-0.95	-0.95	-0.95	-0.95	-0.95
	10	-0.95	-0.95	0.706476	-0.926893	-0.95	-0.95	0.825948	0.917619	-0.716468	0.908549	0.400668	-0.429406	0.614506	0.611397	-0.947231	0.749084	0.95	0.676534	-0.95	-0.841695	-0.95	0.95	0.817249	-0.928525	-0.95	0.723432	0.92654	0.87612	-0.857584	0.680612	0.391255	0.136433	-0.908303	-0.908303	-0.908303	-0.908303	-0.577648	-0.281817	-0.224316	0.0791039	-0.95	-0.95	0.95	-0.95	0.468744	0.909601	-0.95	-0.95
	11	-0.95	0.939431	0.713563	-0.858243	0.904566	-0.549357	-0.946287	-0.888348	-0.949604	0.0350643	0.671085	0.525509	-0.826963	-0.948025	-0.949823	0.292072	-0.95	0.764276	0.848783	0.936317	0.924912	0.884558	0.95	-0.931241	-0.95	0.862028	-0.95	0.886382	-0.147667	0.241569	0.526997	0.449257	-0.908303	-0.908303	-0.908303	-0.908303	0.171325	0.579221	0.35786	0.530612	-0.672343	-0.95	-0.95	-0.95	-0.95	-0.95	0.361661	-0.95
c2	1	-0.05	0.667287	-0.05	0.562396	-0.130405	-0.93862	-0.05	0.659881	-0.749857	-0.74998	-0.808647	-0.264378	-0.894306	0.374092	-0.944415	-0.918032	-0.874426	0.887931	-0.0500001	0.913705	-0.881927	-0.95	-0.95	-0.95	-0.95	0.491686	-0.946665	0.94206	-0.95	0.579406	-0.949999	0.528696	-0.90781	-0.90781	-0.90781	-0.90781	-0.157165	0.542228	-0.870891	-0.1866	-0.95	-0.95	-0.95	-0.876109	-0.95	-0.95	-0.95	0.737424
	2	-0.95	-0.95	-0.920977	-0.93274	-0.05	-0.95	-0.894918	-0.95	-0.0500028	-0.95	0.743888	-0.857829	-0.95	-0.95	-0.949244	-0.912986	-0.897003	-0.95	0.470011	-0.666463	-0.0500002	-0.95	-0.729519	-0.805414	-0.95	-0.95	0.180913	-0.05	-0.0500661	-0.95	0.606812	-0.95	-0.90781	-0.90781	-0.90781	-0.90781	-0.610466	-0.95	0.730295	-0.170287	-0.05	-0.95	-0.941663	-0.95	-0.95	-0.95	0.862462	-0.95
	3	-0.95	-0.604754	-0.86729	0.95	-0.769405	0.441739	-0.85996	0.494699	-0.506797	0.881917	0.557661	0.549594	-0.682813	-0.924074	-0.913372	-0.949996	-0.95	0.947136	0.308503	0.206263	-0.95	0.95	0.259564	0.704085	-0.05	-0.95	0.829445	0.923843	-0.0518909	0.132679	0.30226	0.901268	-0.90781	0.368698	-0.943821	0.0627767	-0.0625939	-0.365427	-0.735725	0.383239	-0.05	-0.95	-0.95	-0.95	-0.95	-0.95	-0.95	-0.95
	4	-0.924922	-0.945635	-0.836789	0.841102	0.188977	0.575461	0.796752	-0.95	0.611486	-0.9327	0.475526	-0.614291	0.573257	-0.925401	0.658309	-0.947671	0.95	-0.837412	-0.860771	0.727363	-0.910823	0.916333	-0.902511	0.913876	0.95	-0.95	-0.95	0.678522	0.230213	0.246787	0.236938	0.732587	-0.90781	-0.103947	0.0432573	-0.871691	-0.0546874	-0.643301	-0.0113037	-0.716067	-0.95	-0.95	-0.923563	-0.95	0.165421	-0.95	-0.95	-0.95
	5	-0.95	-0.95	-0.186157	0.56581	-0.95	-0.95	-0.770716	0.706739	-0.441254	-0.95	-0.05	-0.867505	-0.949655	-0.756439	-0.818316	-0.185012	-0.95	-0.95	-0.899604	0.72145	-0.287569	-0.05	-0.95	0.406122	-0.95	-0.05	-0.05	-0.759092	-0.0504319	-0.90613	-0.949999	0.269837	-0.90781	-0.90781	-0.90781	-0.90781	-0.527601	-0.0594399	-0.738755	0.0231134	-0.95	-0.05	-0.95	-0.866751	-0.05	-0.95	-0.95	-0.817789
	6	0.768466	-0.569751	-0.95	0.290587	0.871816	-0.910359	0.731494	-0.95	-0.512501	0.939406	0.0895211	-0.929919	-0.664006	-0.94707	0.557694	0.86803	-0.95	-0.875176	-0.95	0.590875	-0.95	-0.832033	-0.95	0.878773	0.363649	-0.772078	-0.95	-0.95	0.442877	0.26737	0.455534	0.293627	-0.90781	-0.90781	-0.90781	-0.90781	0.650985	-0.329277	0.473223	-0.55008	-0.95	-0.95	-0.95	-0.95	-0.95	-0.95	0.789024	-0.95
	7	-0.926739	-0.913581	-0.95	-0.95	-0.95	0.779508	-0.95	-0.95	0.670871	0.56951	0.924021	0.932897	-0.92182	0.0888764	0.860712	0.760875	-0.95	-0.95	-0.95	0.0999264	-0.95	0.83606	-0.95	0.869403	-0.95	-0.818251	-0.95	0.422228	0.891952	0.35661	0.266617	0.907319	-0.90781	-0.90781	-0.90781	-0.90781	-0.570077	0.586943	0.594617	0.239286	-0.95	-0.95	-0.95	-0.95	-0.95	-0.95	0.551671	-0.947963
	8	0.95	0.70107	0.95	-0.875098	-0.95	0.576832	0.944386	0.41494	-0.95	0.751859	0.800396	0.259693	-0.947025	-0.81456	-0.948255	0.370932	0.713909	0.95	-0.95	0.651032	-0.95	-0.95	-0.915048	-0.870643	-0.88658	-0.95	0.185425	0.270686	0.871015	-0.54817	0.126848	0.947768	-0.90781	-0.90781	-0.90781	-0.90781	-0.339195	0.630516	0.836336	-0.0994019	-0.95	-0.95	-0.95	-0.95	0.881535	-0.95	-0.95	-0.95
	9	-0.95	0.674308	0.95	0.95	-0.95	-0.91693	-0.95	-0.95	-0.948612	0.0773072	-0.948553	-0.878121	-0.0878146	0.696993	-0.949549	0.577797	0.949999	-0.95	-0.95	0.95	-0.95	-0.95	0.95	0.95	-0.95	0.94863	0.840144	0.920642	0.26491	0.314125	0.120224	0.0656293	-0.90781	-0.90781	-0.90781	0.688721	0.192624	-0.541041	-0.586595	-0.584545	-0.273083	-0.95	-0.95	-0.95	0.95	-0.95	-0.95	-0.95
	10	-0.95	-0.95	0.767492	-0.95	-0.95	-0.95	0.946138	0.0503724	-0.716459	0.471476	0.460131	-0.949315	0.240615	0.513299	0.318218	0.762594	-0.95	0.675985	-0.95	-0.841697	-0.95	-0.95	0.817219	-0.928523	-0.95	0.872344	0.798284	0.928587	-0.46993	0.538847	0.469634	0.844308	-0.90781	-0.90781	-0.90781	-0.90781	0.550446	0.652278	0.126003	-0.0574988	-0.95	-0.95	-0.873157	-0.95	0.363704	0.405266	-0.95	-0.95
	11	-0.95	0.93943	0.757983	-0.857005	0.704284	-0.549358	-0.946287	-0.887973	-0.0917116	0.95	0.207751	0.900856	-0.949059	0.66804	-0.947589	0.237367	-0.95	0.764577	0.109726	0.936304	0.924847	0.884561	-0.95	-0.931242	-0.95	0.783784	-0.95	0.84766	0.712234	0.624434	0.362337	0.407676	-0.90781	-0.90781	-0.90781	-0.90781	0.782918	-0.228807	-0.120572	-0.403073	-0.832415	-0.95	-0.95	-0.95	-0.95	-0.95	0.480462	-0.95
ShapeFactor	1	-0.001	-2.79328	-2.999	-2.999	-2.73436	-2.30687	-0.001	-0.001	-0.001	-0.001	-2.999	-0.0747163	-2.999	-2.99898	-2.99899	-0.00184712	-2.4607	-2.999	-0.00100004	-0.00100793	-0.001	-0.001	-0.001	-0.001	-0.001	-1.03797	-0.001	-0.117031	-0.00100026	-1.1621	-0.00100289	-0.519695	-0.00100013	-0.00100013	-0.00100013	-0.00100013	-2.33048	-1.10268	-0.372279	-2.84179	-0.001	-0.001	-0.001	-0.001	-2.999	-2.999	-2.999	-0.0121702
	2	-2.999	-2.01303	-1.22972	-1.93279	-0.001	-2.01303	-1.05385	-0.001	-0.001	-2.01303	-0.354783	-0.413269	-2.999	-2.01303	-2.99334	-0.358334	-0.00100001	-2.01303	-0.001	-2.999	-0.00100002	-2.01303	-2.999	-2.999	-0.001	-2.01303	-0.001	-2.999	-2.999	-2.01303	-0.0264467	-0.00100005	-0.00100013	-0.00100013	-0.00100013	-0.00100013	-2.88964	-2.01303	-0.793364	-2.13692	-0.001	-2.01303	-0.001	-0.001	-2.999	-2.01303	-0.001	-2.999
	3	-2.999	-2.56732	-0.471453	-0.001	-1.72949	-2.47944	-0.001	-0.00629682	-0.824221	-1.67218	-1.64622	-0.00626396	-1.42804	-2.81091	-2.99785	-0.00147736	-2.27616	-2.999	-2.95627	-0.001	-0.354416	-2.83508	-2.999	-0.001	-2.999	-0.001	-0.001	-2.999	-0.00100208	-0.00100001	-0.737292	-0.326468	-0.00100013	-0.733433	-0.323136	-1.87016	-0.0383091	-2.04601	-0.678816	-0.0860587	-0.001	-0.001	-0.001	-0.001	-2.999	-2.999	-0.001	-2.999
	4	-0.001	-0.001	-2.999	-2.999	-1.55237	-0.252057	-0.953364	-0.001	-2.999	-2.999	-2.999	-0.322762	-1.60485	-2.99893	-2.92305	-2.89528	-2.999	-0.00100001	-2.999	-0.001	-2.999	-0.001	-2.999	-0.001	-0.00100001	-0.001	-0.001	-2.64035	-0.666575	-1.16021	-0.00218216	-0.0149087	-0.00100013	-0.800701	-0.356224	-0.326999	-1.29599	-0.516073	-2.35202	-0.383908	-0.001	-0.001	-0.124993	-0.001	-0.0010049	-0.001	-0.001	-2.999
	5	-2.999	-0.138108	-2.999	-2.999	-2.999	-0.001	-0.001	-0.001	-0.325912	-0.001	-2.999	-1.96159	-2.999	-2.99852	-2.99891	-2.9522	-0.269877	-0.351955	-0.611872	-1.22079	-0.001	-0.001	-0.001	-0.0476675	-0.001	-0.001	-0.001	-2.999	-0.00101007	-0.00100084	-0.00100009	-0.896046	-0.00100013	-0.00100013	-0.00100013	-0.00100013	-1.91513	-2.43872	-0.226213	-1.12645	-0.001	-0.001	-0.001	-0.001	-2.999	-2.999	-2.999	-2.999
	6	-0.001	-2.999	-2.999	-2.73297	-0.001	-0.001	-0.001	-0.001	-0.001	-2.999	-0.027195	-2.83904	-2.999	-2.999	-2.94864	-2.99896	-0.932418	-2.999	-0.00100002	-2.38776	-0.001	-2.999	-0.001	-2.999	-0.001	-1.81624	-0.001	-0.001	-0.504181	-0.254923	-0.351327	-0.0191946	-0.00100013	-0.00100013	-0.00100013	-0.00100013	-2.86675	-2.68319	-1.2254	-0.640655	-0.001	-0.001	-0.001	-0.001	-2.999	-2.999	-2.999	-2.999
	7	-2.999	-2.999	-2.999	-0.001	-0.001	-0.001	-0.001	-0.001	-0.00103878	-1.01829	-2.999	-0.658279	-2.999	-2.99621	-2.75605	-2.99654	-2.999	-0.239228	-0.001	-2.88874	-0.001	-0.001	-0.001	-2.999	-0.001	-0.001	-0.001	-0.001	-1.77739	-0.0107386	-0.53803	-2.52924	-0.00100013	-0.00100013	-0.00100013	-0.00100013	-2.65239	-2.60121	-2.50046	-1.58205	-0.001	-0.001	-0.001	-0.001	-2.999	-0.001	-2.999	-0.001
	8	-0.277237	-0.952819	-0.001	-1.4026	-0.001	-0.001	-0.001	-0.001	-0.001	-1.8363	-2.15254	-0.958916	-2.99899	-2.99882	-2.999	-2.99898	-2.999	-2.999	-2.999	-2.99894	-2.999	-2.999	-0.001	-2.34247	-0.001	-0.001	-0.001	-0.001	-0.0518396	-1.51766	-1.77508	-2.88917	-0.00100013	-0.00100013	-0.00100013	-0.00100013	-0.624183	-2.71896	-0.484791	-0.156639	-0.001	-0.001	-0.001	-0.001	-2.999	-0.001	-2.999	-0.001
	9	-2.999	-2.999	-1.67968	-2.999	-0.001	-2.86163	-0.001	-0.001	-2.937	-2.999	-2.96528	-0.246656	-2.9546	-2.999	-2.99742	-2.99895	-0.563273	-2.999	-2.999	-2.999	-0.001	-0.001	-1.40989	-2.999	-0.001	-0.001	-0.805244	-2.999	-2.85612	-2.64847	-2.86646	-1.40232	-0.00100013	-0.00100013	-0.00100013	-0.253977	-1.6899	-1.25739	-1.32564	-0.906975	-1.48639	-0.001	-0.001	-0.001	-0.001	-0.001	-2.999	-0.001
	10	-0.001	-2.999	-0.683791	-2.999	-0.001	-0.001	-0.001	-2.999	-2.999	-0.224878	-0.188491	-0.0668686	-2.999	-2.999	-2.99882	-2.99789	-2.77257	-2.999	-2.999	-0.725481	-0.001	-0.001	-0.001	-0.001	-0.001	-0.001	-0.022055	-0.001	-2.06501	-1.01625	-1.20942	-1.29188	-0.00100013	-0.00100013	-0.00100013	-0.00100013	-0.0788043	-2.85553	-2.30651	-1.74076	-0.001	-0.001	-0.001	-0.001	-0.001	-0.001	-2.999	-2.999
	11	-2.999	-2.999	-0.001	-0.433803	-0.001	-0.001	-0.001	-0.146412	-2.99881	-0.00100496	-0.0233998	-2.46431	-2.999	-2.99475	-2.99754	-2.99899	-2.999	-0.606662	-2.94908	-2.999	-0.001	-0.001	-1.48316	-2.999	-2.999	-0.001	-0.001	-0.001	-2.92684	-0.0154839	-1.35644	-0.001	-0.00100013	-0.00100013	-0.00100013	-0.00100013	-1.38157	-0.799249	-1.9625	-0.861726	-0.174053	-0.001	-0.001	-0.001	-0.001	-2.999	-0.001	-2.999
ActivationScale	1	1	1	1	1	1	1	1	1	1	1	1	1	1	1	1	1	1	1	1	1	1	1	1	1	1	1	1	1	1	1	1	1	1	1	1	1	1	1	1	1	1	1	1	1	1	1	1	1
	2	1	1	1	1	1	1	1	1	1	1	1	1	1	1	1	1	1	1	1	1	1	1	1	1	1	1	1	1	1	1	1	1	1	1	1	1	1	1	1	1	1	1	1	1	1	1	1	1
	3	1	1	1	1	1	1	1	1	1	1	1	1	1	1	1	1	1	1	1	1	1	1	1	1	1	1	1	1	1	1	1	1	1	1	1	1	1	1	1	1	1	1	1	1	1	1	1	1
	4	1	1	1	1	1	1	1	1	1	1	1	1	1	1	1	1	1	1	1	1	1	1	1	1	1	1	1	1	1	1	1	1	1	1	1	1	1	1	1	1	1	1	1	1	1	1	1	1
	5	1	1	1	1	1	1	1	1	1	1	1	1	1	1	1	1	1	1	1	1	1	1	1	1	1	1	1	1	1	1	1	1	1	1	1	1	1	1	1	1	1	1	1	1	1	1	1	1
	6	1	1	1	1	1	1	1	1	1	1	1	1	1	1	1	1	1	1	1	1	1	1	1	1	1	1	1	1	1	1	1	1	1	1	1	1	1	1	1	1	1	1	1	1	1	1	1	1
	7	1	1	1	1	1	1	1	1	1	1	1	1	1	1	1	1	1	1	1	1	1	1	1	1	1	1	1	1	1	1	1	1	1	1	1	1	1	1	1	1	1	1	1	1	1	1	1	1
	8	1	1	1	1	1	1	1	1	1	1	1	1	1	1	1	1	1	1	1	1	1	1	1	1	1	1	1	1	1	1	1	1	1	1	1	1	1	1	1	1	1	1	1	1	1	1	1	1
	9	1	1	1	1	1	1	1	1	1	1	1	1	1	1	1	1	1	1	1	1	1	1	1	1	1	1	1	1	1	1	1	1	1	1	1	1	1	1	1	1	1	1	1	1	1	1	1	1
	10	1	1	1	1	1	1	1	1	1	1	1	1	1	1	1	1	1	1	1	1	1	1	1	1	1	1	1	1	1	1	1	1	1	1	1	1	1	1	1	1	1	1	1	1	1	1	1	1
	11	1	1	1	1	1	1	1	1	1	1	1	1	1	1	1	1	1	1	1	1	1	1	1	1	1	1	1	1	1	1	1	1	1	1	1	1	1	1	1	1	1	1	1	1	1	1	1	1
OptimalFibreLength (m)	1	0.129121	0.121518	0.124048	0.107601	0.130524	0.130524	0.130524	0.130524	0.156684	0.156684	0.156684	0.156684	0.317367	0.317367	0.317367	0.317367	0.0836798	0.0836798	0.0836798	0.0836798	0.0709298	0.0709298	0.0709298	0.0709298	0.135844	0.135844	0.135844	0.135844	0.467475	0.467475	0.467475	0.467475	0.0810053	0.0810053	0.0810053	0.0810053	0.178917	0.184644	0.172552	0.171808	0.100502	0.100472	0.0985396	0.0751682	0.0972176	0.100152	0.0897051	0.0740256
	2	0.12579	0.119174	0.122994	0.126138	0.130524	0.119174	0.127293	0.130524	0.156684	0.175117	0.156684	0.156684	0.317367	0.354704	0.317367	0.317367	0.0836798	0.0764033	0.0836798	0.0836798	0.0709298	0.064762	0.0709298	0.0709298	0.135844	0.124031	0.135844	0.130684	0.467475	0.522472	0.467475	0.467475	0.0810053	0.0810053	0.0810053	0.0810053	0.19507	0.190561	0.190622	0.205137	0.0820461	0.0918181	0.084456	0.0784609	0.100152	0.0827345	0.0760761	0.0868121
	3	0.113072	0.125724	0.123777	0.11343	0.130524	0.122499	0.130501	0.130524	0.156684	0.156684	0.156687	0.156684	0.317367	0.317367	0.317367	0.317367	0.0836798	0.0836798	0.0836798	0.0836798	0.0709298	0.0709298	0.0709298	0.0706061	0.108481	0.135844	0.135844	0.113112	0.467475	0.467475	0.467475	0.467475	0.0810053	0.0931561	0.0931561	0.0931561	0.197231	0.21328	0.206038	0.204531	0.0746579	0.0933251	0.10077	0.0862434	0.0757813	0.0809765	0.0740256	0.100152
	4	0.130524	0.129857	0.130524	0.122166	0.125496	0.130522	0.130524	0.130524	0.156684	0.156684	0.156684	0.156684	0.317367	0.317367	0.317367	0.317367	0.0836798	0.0836798	0.0836798	0.0836798	0.0709298	0.0709298	0.0709298	0.0709298	0.135844	0.135844	0.135844	0.135844	0.467475	0.467475	0.467475	0.467475	0.0810053	0.0931561	0.0931561	0.0931561	0.164789	0.181778	0.220978	0.176232	0.0968856	0.0970713	0.0969556	0.0971975	0.0746989	0.0761191	0.0796117	0.100152
	5	0.120636	0.130524	0.125824	0.119096	0.126147	0.130524	0.130524	0.130524	0.156684	0.156684	0.156684	0.156684	0.317367	0.317367	0.317367	0.317367	0.0836798	0.0836798	0.0836798	0.0836798	0.0709298	0.0709298	0.0709298	0.0709298	0.135844	0.135844	0.135844	0.135844	0.467475	0.467475	0.467475	0.467475	0.0810053	0.0810053	0.0810053	0.0810053	0.175048	0.182452	0.201716	0.180211	0.0900664	0.100227	0.098776	0.0954094	0.100152	0.0758972	0.0751602	0.0740256
	6	0.121868	0.13033	0.128093	0.125502	0.130524	0.130524	0.130524	0.129558	0.156684	0.156684	0.156684	0.156684	0.317367	0.317367	0.317367	0.317367	0.0836798	0.0836798	0.0836798	0.0836798	0.0709298	0.0709298	0.0709298	0.0709298	0.135844	0.135844	0.135844	0.135844	0.467475	0.467475	0.467475	0.467475	0.0810053	0.0810053	0.0810053	0.0810053	0.173867	0.171679	0.166279	0.192186	0.0926561	0.0971881	0.0960566	0.076378	0.0802665	0.0869921	0.0772587	0.0740256
	7	0.144129	0.1232	0.12541	0.123911	0.144144	0.130524	0.130524	0.130524	0.165212	0.156684	0.156684	0.156684	0.317367	0.317367	0.317367	0.317367	0.0924116	0.0836798	0.0836798	0.0836798	0.0783312	0.0709298	0.0709298	0.0709298	0.150019	0.135844	0.135844	0.135844	0.467475	0.467475	0.467475	0.467475	0.0810053	0.0810053	0.0810053	0.0810053	0.2333	0.202687	0.164828	0.190898	0.110081	0.099377	0.09833	0.0976958	0.110603	0.0740256	0.0740256	0.0740256
	8	0.149819	0.121075	0.123852	0.125584	0.149819	0.149819	0.130524	0.130524	0.162458	0.167101	0.156684	0.156684	0.317367	0.317367	0.317367	0.317367	0.0960498	0.0960498	0.0836798	0.0836798	0.0814151	0.0814151	0.0709298	0.0709298	0.155925	0.155925	0.135844	0.135844	0.467475	0.467475	0.467475	0.467475	0.0810053	0.0810053	0.0810053	0.0810053	0.247317	0.23025	0.197505	0.17977	0.113435	0.0922095	0.0899162	0.10012	0.0915112	0.114947	0.0791072	0.0740256
	9	0.126968	0.110981	0.116905	0.120442	0.130524	0.130524	0.130524	0.130524	0.156684	0.156684	0.156684	0.156684	0.317367	0.317367	0.317367	0.317367	0.0836798	0.0836798	0.0836798	0.0836798	0.0709298	0.0709298	0.0709298	0.0709298	0.135844	0.135844	0.134764	0.135844	0.467475	0.467475	0.467475	0.467475	0.0810053	0.0810053	0.0810053	0.0931561	0.166716	0.206041	0.198566	0.20789	0.100471	0.079539	0.0940608	0.100773	0.0765591	0.0786361	0.0740256	0.0740256
	10	0.127628	0.129712	0.125193	0.124893	0.130524	0.130524	0.130524	0.116441	0.156684	0.156684	0.156684	0.156684	0.317367	0.317367	0.317367	0.317367	0.0836798	0.0836798	0.0836798	0.0836798	0.0709298	0.0709298	0.0709298	0.0709298	0.135844	0.135844	0.135844	0.108415	0.467475	0.467475	0.467475	0.467475	0.0810053	0.0810053	0.0810053	0.0810053	0.180473	0.196056	0.220888	0.204704	0.099309	0.0975754	0.100547	0.100355	0.0808144	0.079901	0.0740256	0.0949699
	11	0.114249	0.130524	0.130524	0.115003	0.130524	0.130524	0.130524	0.130524	0.156684	0.156684	0.156684	0.156684	0.317367	0.317367	0.317367	0.317367	0.0836798	0.0836798	0.0836798	0.0836798	0.0709298	0.0709298	0.0709298	0.0709298	0.135844	0.135844	0.135844	0.135844	0.467475	0.467475	0.467475	0.467475	0.0810053	0.0810053	0.0810053	0.0810053	0.18262	0.215323	0.164906	0.205853	0.0788801	0.0882712	0.0921009	0.0990968	0.100152	0.0791413	0.100152	0.0740256
PennationAngle (rad)	1	0	0	0	0	0	0	0	0	0.401426	0.401426	0.401426	0.401426	0.0523599	0.0523599	0.0523599	0.0523599	0.139626	0.139626	0.139626	0.139626	0.296706	0.296706	0.296706	0.296706	0.0872665	0.0872665	0.0872665	0.0872665	0	0	0	0	0.261799	0.261799	0.261799	0.261799	0.0872665	0.0872665	0.0872665	0.0872665	0.0523599	0.0523599	0.0523599	0.0523599	0.0872665	0.0872665	0.0872665	0.0872665
	2	0	0	0	0	0	0	0	0	0.401426	0.401426	0.401426	0.401426	0.0523599	0.0523599	0.0523599	0.0523599	0.139626	0.139626	0.139626	0.139626	0.296706	0.296706	0.296706	0.296706	0.0872665	0.0872665	0.0872665	0.0872665	0	0	0	0	0.261799	0.261799	0.261799	0.261799	0.0872665	0.0872665	0.0872665	0.0872665	0.0523599	0.0523599	0.0523599	0.0523599	0.0872665	0.0872665	0.0872665	0.0872665
	3	0	0	0	0	0	0	0	0	0.401426	0.401426	0.401426	0.401426	0.0523599	0.0523599	0.0523599	0.0523599	0.139626	0.139626	0.139626	0.139626	0.296706	0.296706	0.296706	0.296706	0.0872665	0.0872665	0.0872665	0.0872665	0	0	0	0	0.261799	0.261799	0.261799	0.261799	0.0872665	0.0872665	0.0872665	0.0872665	0.0523599	0.0523599	0.0523599	0.0523599	0.0872665	0.0872665	0.0872665	0.0872665
	4	0	0	0	0	0	0	0	0	0.401426	0.401426	0.401426	0.401426	0.0523599	0.0523599	0.0523599	0.0523599	0.139626	0.139626	0.139626	0.139626	0.296706	0.296706	0.296706	0.296706	0.0872665	0.0872665	0.0872665	0.0872665	0	0	0	0	0.261799	0.261799	0.261799	0.261799	0.0872665	0.0872665	0.0872665	0.0872665	0.0523599	0.0523599	0.0523599	0.0523599	0.0872665	0.0872665	0.0872665	0.0872665
	5	0	0	0	0	0	0	0	0	0.401426	0.401426	0.401426	0.401426	0.0523599	0.0523599	0.0523599	0.0523599	0.139626	0.139626	0.139626	0.139626	0.296706	0.296706	0.296706	0.296706	0.0872665	0.0872665	0.0872665	0.0872665	0	0	0	0	0.261799	0.261799	0.261799	0.261799	0.0872665	0.0872665	0.0872665	0.0872665	0.0523599	0.0523599	0.0523599	0.0523599	0.0872665	0.0872665	0.0872665	0.0872665
	6	0	0	0	0	0	0	0	0	0.401426	0.401426	0.401426	0.401426	0.0523599	0.0523599	0.0523599	0.0523599	0.139626	0.139626	0.139626	0.139626	0.296706	0.296706	0.296706	0.296706	0.0872665	0.0872665	0.0872665	0.0872665	0	0	0	0	0.261799	0.261799	0.261799	0.261799	0.0872665	0.0872665	0.0872665	0.0872665	0.0523599	0.0523599	0.0523599	0.0523599	0.0872665	0.0872665	0.0872665	0.0872665
	7	0	0	0	0	0	0	0	0	0.401426	0.401426	0.401426	0.401426	0.0523599	0.0523599	0.0523599	0.0523599	0.139626	0.139626	0.139626	0.139626	0.296706	0.296706	0.296706	0.296706	0.0872665	0.0872665	0.0872665	0.0872665	0	0	0	0	0.261799	0.261799	0.261799	0.261799	0.0872665	0.0872665	0.0872665	0.0872665	0.0523599	0.0523599	0.0523599	0.0523599	0.0872665	0.0872665	0.0872665	0.0872665
	8	0	0	0	0	0	0	0	0	0.401426	0.401426	0.401426	0.401426	0.0523599	0.0523599	0.0523599	0.0523599	0.139626	0.139626	0.139626	0.139626	0.296706	0.296706	0.296706	0.296706	0.0872665	0.0872665	0.0872665	0.0872665	0	0	0	0	0.261799	0.261799	0.261799	0.261799	0.0872665	0.0872665	0.0872665	0.0872665	0.0523599	0.0523599	0.0523599	0.0523599	0.0872665	0.0872665	0.0872665	0.0872665
	9	0	0	0	0	0	0	0	0	0.401426	0.401426	0.401426	0.401426	0.0523599	0.0523599	0.0523599	0.0523599	0.139626	0.139626	0.139626	0.139626	0.296706	0.296706	0.296706	0.296706	0.0872665	0.0872665	0.0872665	0.0872665	0	0	0	0	0.261799	0.261799	0.261799	0.261799	0.0872665	0.0872665	0.0872665	0.0872665	0.0523599	0.0523599	0.0523599	0.0523599	0.0872665	0.0872665	0.0872665	0.0872665
	10	0	0	0	0	0	0	0	0	0.401426	0.401426	0.401426	0.401426	0.0523599	0.0523599	0.0523599	0.0523599	0.139626	0.139626	0.139626	0.139626	0.296706	0.296706	0.296706	0.296706	0.0872665	0.0872665	0.0872665	0.0872665	0	0	0	0	0.261799	0.261799	0.261799	0.261799	0.0872665	0.0872665	0.0872665	0.0872665	0.0523599	0.0523599	0.0523599	0.0523599	0.0872665	0.0872665	0.0872665	0.0872665
	11	0	0	0	0	0	0	0	0	0.401426	0.401426	0.401426	0.401426	0.0523599	0.0523599	0.0523599	0.0523599	0.139626	0.139626	0.139626	0.139626	0.296706	0.296706	0.296706	0.296706	0.0872665	0.0872665	0.0872665	0.0872665	0	0	0	0	0.261799	0.261799	0.261799	0.261799	0.0872665	0.0872665	0.0872665	0.0872665	0.0523599	0.0523599	0.0523599	0.0523599	0.0872665	0.0872665	0.0872665	0.0872665
TendonSlackLength (m)	1	0.293075	0.30857	0.288944	0.291201	0.287165	0.287165	0.287165	0.287165	0.109055	0.109055	0.109055	0.0806061	0.113603	0.113603	0.113603	0.113603	0.341786	0.341786	0.341786	0.341786	0.340772	0.340772	0.340772	0.340772	0.273652	0.273035	0.273035	0.308106	0.121529	0.121529	0.121529	0.0898259	0.352747	0.352747	0.352747	0.352747	0.245038	0.233433	0.261568	0.247523	0.135531	0.138012	0.142527	0.158708	0.181134	0.158897	0.181134	0.181134
	2	0.3076	0.320949	0.331549	0.34734	0.307977	0.325002	0.312074	0.287165	0.109055	0.0995723	0.0806309	0.0806061	0.113603	0.126968	0.113603	0.113603	0.341786	0.381996	0.341786	0.341786	0.340772	0.380862	0.340772	0.340772	0.273035	0.305156	0.273035	0.3694	0.121529	0.110961	0.121529	0.0898259	0.352747	0.352747	0.352747	0.352747	0.235798	0.239272	0.281627	0.269288	0.128169	0.131678	0.133184	0.154577	0.147628	0.165383	0.181134	0.181134
	3	0.30204	0.323652	0.333491	0.359949	0.287165	0.287165	0.310623	0.287165	0.0806061	0.0806061	0.0806132	0.0806061	0.113603	0.113603	0.113603	0.113603	0.341786	0.341786	0.341786	0.341786	0.340772	0.340772	0.340772	0.340772	0.368319	0.273035	0.273035	0.345687	0.121529	0.0898259	0.0898259	0.121529	0.352747	0.299835	0.299835	0.299835	0.259654	0.274831	0.281418	0.246744	0.15878	0.150189	0.151458	0.158794	0.181134	0.178422	0.181134	0.181134
	4	0.327076	0.310683	0.31788	0.332044	0.287165	0.287166	0.287165	0.287165	0.109055	0.109055	0.109055	0.0806061	0.113603	0.113603	0.113603	0.113603	0.341786	0.341786	0.341786	0.341786	0.340772	0.340772	0.340772	0.340772	0.273035	0.273035	0.273035	0.307195	0.121529	0.0898259	0.0898259	0.0898259	0.352747	0.299835	0.299835	0.299835	0.22283	0.255906	0.267317	0.248515	0.137268	0.139071	0.137289	0.151267	0.176482	0.172308	0.173446	0.181134
	5	0.314081	0.305642	0.294827	0.329989	0.293322	0.287165	0.287165	0.287165	0.109055	0.109055	0.109055	0.0808065	0.113603	0.113603	0.113603	0.113603	0.341786	0.341786	0.341786	0.341786	0.340772	0.340772	0.340772	0.340772	0.282805	0.273035	0.273035	0.298946	0.121529	0.121529	0.121529	0.121529	0.352747	0.352747	0.352747	0.352747	0.249459	0.242079	0.241316	0.270808	0.144294	0.140506	0.140448	0.151528	0.176935	0.181134	0.181134	0.181134
	6	0.287165	0.301769	0.296569	0.341029	0.287165	0.287165	0.287165	0.287165	0.109055	0.109055	0.109055	0.0807193	0.113603	0.113603	0.113603	0.113603	0.341786	0.341786	0.341786	0.341786	0.340772	0.340772	0.340772	0.340772	0.273035	0.273035	0.273035	0.273035	0.121529	0.121529	0.0898259	0.121529	0.352747	0.352747	0.352747	0.352747	0.258382	0.279367	0.281482	0.239889	0.135475	0.132415	0.145511	0.137062	0.181134	0.168437	0.181134	0.181134
	7	0.313071	0.293385	0.301555	0.303917	0.287165	0.287165	0.287165	0.287165	0.120056	0.109055	0.109055	0.0810381	0.113603	0.113603	0.113603	0.113603	0.341786	0.341786	0.341786	0.341786	0.340772	0.340772	0.340772	0.340772	0.273035	0.273035	0.273035	0.2761	0.134211	0.121529	0.121529	0.121529	0.352747	0.352747	0.352747	0.352747	0.3033	0.275903	0.239898	0.26104	0.139858	0.138408	0.140487	0.144976	0.194054	0.181134	0.181134	0.181134
	8	0.336778	0.32095	0.320133	0.31795	0.287165	0.287165	0.287165	0.287165	0.123444	0.125177	0.109055	0.0806358	0.113603	0.113603	0.113603	0.113603	0.341786	0.341786	0.341786	0.341786	0.340772	0.340772	0.340772	0.340772	0.273035	0.273035	0.273035	0.273035	0.139494	0.139494	0.121529	0.121529	0.352747	0.352747	0.352747	0.352747	0.308144	0.259	0.26358	0.263387	0.145101	0.140072	0.134556	0.150227	0.197284	0.135543	0.180886	0.181134
	9	0.297832	0.287626	0.293762	0.331299	0.287165	0.287165	0.287165	0.287165	0.0806076	0.109055	0.080622	0.0806462	0.113603	0.113603	0.113603	0.113603	0.341786	0.341786	0.341786	0.346714	0.340772	0.340772	0.340772	0.340772	0.273035	0.273035	0.273035	0.305461	0.121529	0.121529	0.121529	0.0898259	0.352747	0.352747	0.352747	0.299835	0.280375	0.259509	0.257194	0.272389	0.145323	0.128471	0.130797	0.154294	0.181134	0.181134	0.181134	0.181134
	10	0.287668	0.308959	0.29339	0.328579	0.287165	0.287165	0.287165	0.318251	0.109055	0.109055	0.109055	0.0806061	0.113603	0.113603	0.113603	0.113603	0.341786	0.341786	0.341786	0.341786	0.340772	0.340772	0.340772	0.340772	0.273035	0.273035	0.273035	0.314806	0.121529	0.121529	0.121529	0.121529	0.352747	0.352747	0.352747	0.352747	0.263452	0.275151	0.264239	0.265199	0.132306	0.137999	0.141161	0.158448	0.178763	0.181134	0.181134	0.181134
	11	0.324625	0.323276	0.287165	0.312406	0.287165	0.287165	0.287165	0.287165	0.0806088	0.109055	0.0806619	0.0806078	0.113603	0.113603	0.113603	0.113603	0.341786	0.341786	0.341786	0.341786	0.340772	0.340772	0.340772	0.340772	0.273035	0.273035	0.273035	0.273035	0.121529	0.121529	0.121529	0.121529	0.352747	0.352747	0.352747	0.352747	0.281452	0.247514	0.229313	0.258617	0.130253	0.135833	0.135261	0.145072	0.15187	0.181134	0.142406	0.181134
MaxContractionVelocity (m/s)	1	10	10	10	10	10	10	10	10	10	10	10	10	10	10	10	10	10	10	10	10	10	10	10	10	10	10	10	10	10	10	10	10	10	10	10	10	10	10	10	10	10	10	10	10	10	10	10	10
	2	10	10	10	10	10	10	10	10	10	10	10	10	10	10	10	10	10	10	10	10	10	10	10	10	10	10	10	10	10	10	10	10	10	10	10	10	10	10	10	10	10	10	10	10	10	10	10	10
	3	10	10	10	10	10	10	10	10	10	10	10	10	10	10	10	10	10	10	10	10	10	10	10	10	10	10	10	10	10	10	10	10	10	10	10	10	10	10	10	10	10	10	10	10	10	10	10	10
	4	10	10	10	10	10	10	10	10	10	10	10	10	10	10	10	10	10	10	10	10	10	10	10	10	10	10	10	10	10	10	10	10	10	10	10	10	10	10	10	10	10	10	10	10	10	10	10	10
	5	10	10	10	10	10	10	10	10	10	10	10	10	10	10	10	10	10	10	10	10	10	10	10	10	10	10	10	10	10	10	10	10	10	10	10	10	10	10	10	10	10	10	10	10	10	10	10	10
	6	10	10	10	10	10	10	10	10	10	10	10	10	10	10	10	10	10	10	10	10	10	10	10	10	10	10	10	10	10	10	10	10	10	10	10	10	10	10	10	10	10	10	10	10	10	10	10	10
	7	10	10	10	10	10	10	10	10	10	10	10	10	10	10	10	10	10	10	10	10	10	10	10	10	10	10	10	10	10	10	10	10	10	10	10	10	10	10	10	10	10	10	10	10	10	10	10	10
	8	10	10	10	10	10	10	10	10	10	10	10	10	10	10	10	10	10	10	10	10	10	10	10	10	10	10	10	10	10	10	10	10	10	10	10	10	10	10	10	10	10	10	10	10	10	10	10	10
	9	10	10	10	10	10	10	10	10	10	10	10	10	10	10	10	10	10	10	10	10	10	10	10	10	10	10	10	10	10	10	10	10	10	10	10	10	10	10	10	10	10	10	10	10	10	10	10	10
	10	10	10	10	10	10	10	10	10	10	10	10	10	10	10	10	10	10	10	10	10	10	10	10	10	10	10	10	10	10	10	10	10	10	10	10	10	10	10	10	10	10	10	10	10	10	10	10	10
	11	10	10	10	10	10	10	10	10	10	10	10	10	10	10	10	10	10	10	10	10	10	10	10	10	10	10	10	10	10	10	10	10	10	10	10	10	10	10	10	10	10	10	10	10	10	10	10	10
MaxIsometricForce (N)	1	896	896	896	896	896	896	896	896	804	804	804	804	162	162	162	162	683	683	683	683	1558	1558	1558	1558	1169	1169	1169	1169	156	156	156	156	1288	1288	1288	1288	410	410	410	410	1365	1365	1365	1365	1871	1871	1871	1871
	2	896	896	896	896	896	896	896	896	804	804	804	804	162	162	162	162	683	683	683	683	1558	1558	1558	1558	1169	1169	1169	1169	156	156	156	156	1288	1288	1288	1288	410	410	410	410	1365	1365	1365	1365	1871	1871	1871	1871
	3	896	896	896	896	896	896	896	896	804	804	804	804	162	162	162	162	683	683	683	683	1558	1558	1558	1558	1169	1169	1169	1169	156	156	156	156	1288	1288	1288	1288	410	410	410	410	1365	1365	1365	1365	1871	1871	1871	1871
	4	896	896	896	896	896	896	896	896	804	804	804	804	162	162	162	162	683	683	683	683	1558	1558	1558	1558	1169	1169	1169	1169	156	156	156	156	1288	1288	1288	1288	410	410	410	410	1365	1365	1365	1365	1871	1871	1871	1871
	5	896	896	896	896	896	896	896	896	804	804	804	804	162	162	162	162	683	683	683	683	1558	1558	1558	1558	1169	1169	1169	1169	156	156	156	156	1288	1288	1288	1288	410	410	410	410	1365	1365	1365	1365	1871	1871	1871	1871
	6	896	896	896	896	896	896	896	896	804	804	804	804	162	162	162	162	683	683	683	683	1558	1558	1558	1558	1169	1169	1169	1169	156	156	156	156	1288	1288	1288	1288	410	410	410	410	1365	1365	1365	1365	1871	1871	1871	1871
	7	896	896	896	896	896	896	896	896	804	804	804	804	162	162	162	162	683	683	683	683	1558	1558	1558	1558	1169	1169	1169	1169	156	156	156	156	1288	1288	1288	1288	410	410	410	410	1365	1365	1365	1365	1871	1871	1871	1871
	8	896	896	896	896	896	896	896	896	804	804	804	804	162	162	162	162	683	683	683	683	1558	1558	1558	1558	1169	1169	1169	1169	156	156	156	156	1288	1288	1288	1288	410	410	410	410	1365	1365	1365	1365	1871	1871	1871	1871
	9	896	896	896	896	896	896	896	896	804	804	804	804	162	162	162	162	683	683	683	683	1558	1558	1558	1558	1169	1169	1169	1169	156	156	156	156	1288	1288	1288	1288	410	410	410	410	1365	1365	1365	1365	1871	1871	1871	1871
	10	896	896	896	896	896	896	896	896	804	804	804	804	162	162	162	162	683	683	683	683	1558	1558	1558	1558	1169	1169	1169	1169	156	156	156	156	1288	1288	1288	1288	410	410	410	410	1365	1365	1365	1365	1871	1871	1871	1871
	11	896	896	896	896	896	896	896	896	804	804	804	804	162	162	162	162	683	683	683	683	1558	1558	1558	1558	1169	1169	1169	1169	156	156	156	156	1288	1288	1288	1288	410	410	410	410	1365	1365	1365	1365	1871	1871	1871	1871
StrengthCoefficient	1	3.03209	0.5	3.5	3.5	0.5	0.5	0.5	0.5	0.5	0.5	0.5	3.5	3.5	3.5	0.5	0.5	0.5	0.5	0.5	0.5	0.5	0.5	0.5	0.5	0.5	0.5	0.5	0.5	0.5	1.29695	0.5	3.5	1.29632	2.26435	2.17086	2.61116	3.25052	2.67702	2.25348	1.37382	0.5	0.5	0.5	0.5	1.08402	3.5	0.668484	0.771053
	2	1.2913	0.5	2.36177	2.1494	0.5	0.5	0.776298	0.5	0.5	0.5	2.70876	3.5	3.5	0.587535	3.5	3.5	0.5	0.5	0.5	0.5	0.5	0.5	0.5	0.5	0.5	0.5	0.5	0.516756	3.5	0.5	0.887382	0.5	0.823781	0.5	3.10338	1.25823	1.03526	0.5	1.4011	2.26619	0.5	0.5	0.5	0.5	0.591479	0.5	0.5	0.501416
	3	3.09442	3.24405	2.18466	1.42255	0.5	0.5	1.01878	0.5	3.5	3.5	3.5	3.5	3.5	3.5	0.5	3.5	0.5	0.5	0.5	0.5	0.5	0.5	0.5	0.5	0.541708	0.5	0.5	0.5	0.5	2.06813	1.17369	2.01113	2.45624	2.10467	3.37002	3.07702	3.14706	1.39564	3.31226	1.6354	0.5	0.5	0.5	0.5	1.41113	0.5	0.982963	0.5
	4	2.3019	3.35371	3.17496	1.3579	0.5	0.5	0.5	0.5	2.98075	3.5	3.5	3.5	2.13432	3.5	3.5	3.5	0.5	0.5	0.5	0.5	0.5	0.5	0.5	0.5	0.5	0.5	0.5	0.5	1.12696	1.78489	3.36084	3.5	2.83241	0.686315	1.44833	2.5668	0.773498	2.23164	1.66618	0.592999	0.5	0.5	0.858216	0.5	0.792397	0.5	0.5	0.67302
	5	2.79172	3.5	3.5	1.81124	0.5	0.5	0.5	0.5	0.5	0.5	0.5	3.5	3.5	0.736556	1.40824	3.5	0.5	0.5	0.5	0.5	0.5	0.5	0.5	0.5	0.5	0.5	0.5	0.996906	0.5	0.5	0.5	1.98256	0.647267	1.10714	3.29709	2.36222	1.07024	3.46843	1.49211	2.36724	0.5	0.5	0.5	0.5	0.5	0.5	0.51424	1.68178
	6	3.19667	3.5	3.5	2.1472	0.5	0.5	0.5	1.01017	2.52332	3.5	0.5	3.5	1.76812	3.5	0.5	3.5	0.5	0.5	0.5	0.5	0.5	0.5	0.5	0.5	0.5	0.5	0.5	0.5	3.06129	0.890246	3.5	3.5	0.917578	2.32534	1.2396	3.34542	3.07418	0.552059	1.74546	1.99133	0.5	0.5	0.5	0.5	0.5	0.761376	0.574355	0.531135
	7	3.5	2.28516	3.5	3.1842	0.5	0.5	0.5	0.5	0.5	0.920278	3.5	1.97973	3.5	3.5	3.5	0.517796	0.5	0.5	0.5	0.5	0.5	0.5	0.5	0.5	0.5	0.5	0.5	0.5	3.5	1.32347	3.5	0.500001	3.02641	2.67601	2.25206	0.786968	1.76339	1.79535	2.60899	2.80023	0.5	0.5	0.5	0.5	0.5	0.797597	0.523875	1.00392
	8	2.12334	0.909821	0.567747	2.47582	0.5	0.5	0.5	0.5	0.5	2.07993	3.5	3.5	3.5	0.5	0.5	2.21134	0.5	0.5	0.5	0.5	0.5	0.5	0.5	0.5	0.5	0.5	0.5	0.5	0.937979	0.5	0.5	3.5	3.04817	1.95908	0.596218	2.28689	3.36572	1.31588	3.13325	0.586292	0.5	0.5	0.5	0.5	0.808691	0.98802	0.5	0.8544
	9	3.5	2.0941	2.95587	2.08476	0.5	0.5	0.5	0.5	3.5	3.5	3.5	3.5	3.5	3.5	3.5	1.29258	0.5	0.5	0.5	0.5	0.5	0.5	0.5	0.5	0.5	0.5	0.5	0.5	0.5	1.35628	0.801764	2.90121	3.47179	3.27828	3.34377	1.28862	2.44982	1.11879	3.24619	1.45148	1.19552	0.5	0.5	0.5	0.976848	0.77946	0.698895	1.03083
	10	3.40947	2.19377	3.5	2.66829	0.5	0.5	0.5	0.5	3.5	0.5	1.07775	3.5	3.5	0.560443	3.5	0.5	0.5	0.5	0.5	0.5	0.5	0.5	0.5	0.5	0.5	0.5	0.5	0.5	0.5	0.5	1.46669	1.64392	3.02618	1.28912	0.5158	0.872494	1.35741	1.94685	1.91598	2.65882	0.5	0.5	0.5	0.5	0.5	0.719515	0.807552	1.02113
	11	0.5	3.5	0.5	2.62176	0.5	0.5	0.5	1.45044	3.5	0.5	2.88009	3.5	3.5	3.5	3.5	3.5	0.5	0.5	0.5	0.5	0.5	0.5	0.5	0.5	0.5	0.5	0.5	0.5	0.5	2.63756	0.936927	1.45867	2.80432	1.65501	2.13279	1.85438	2.37515	2.70984	2.49028	1.47815	0.5	0.5	0.5	0.5	0.5	0.543243	1.03071	0.686138
[truncated: 4 more columns]

## Sheet: Within-cluster SD
	Within-Cluster SD of Muscular Parameters
	for each parameter of each cluster, compute its SD for each muscle across subjects that having KMS grouped in the cluster and then averaged over the cluster's dominant muscles
	Lower Limb	Stages	Cluster	Subjects grouped	c1	c2	ShapeFactor	ActivationScale	OptimalFibreLength	PennationAngle	TendonSlackLength	MaxContractionVelocity	MaxIsometricForce	StrengthCoefficient
	Left	CH1	Cluster1	3,4,6,8,9,10,11	0.668298	0.624189	1.16827	0	0.00398283	0	0.00413406	0	0	0.365963
			Cluster2	1,1,1,3,3,4,4,4,5,5,6,7,7,8,8,8,9,10,10,11	0.654411	0.60734	0.998319	0	0.00720119	0	0.0142627	0	0	0.70708
			Cluster3	1,1,3,3,3,5,5,6,6,7,8,8,9,9,9,10,10,11,11	0.332951	0.335302	0.646056	0	0.0101943	0	0.0109994	0	0	1.06423
		CH2	Cluster1	1,2,3,3,4,5,7,8,9,10,11	0.756062	0.775296	1.07186	0	0.0052332	0	0.0118961	0	0	0.365141
			Cluster2	1,1,2,3,3,4,4,5,5,7,8,8,8,9,9,10,11	0.595177	0.576574	0.954287	0	0.00888378	0	0.0120056	0	0	0.799212
			Cluster3	1,2,2,2,2,4,4,5,7,7,8,8,9,9,10,10,11,11	0.563814	0.481877	0.636109	0	0.0075442	0	0.0166569	0	0	1.06187
		CH3	Cluster1	1,3,4,4,5,7,8,9,10	0.600796	0.563933	0.789857	0	0.000948832	0	0.0048178	0	0	0.366063
			Cluster2	1,1,2,2,3,3,3,4,4,4,5,5,5,5,5,5,6,6,7,8,8,9,9,9,10,10,10	0.543041	0.509593	0.597236	0	0.00399678	0	0.00845917	0	0	0.702364
			Cluster3	1,2,4,5,6,6,7,7,8,9,9,10,10,	0.603101	0.620463	0.723263	0	0.00835495	0	0.0136761	0	0	0.840159
		CH4	Cluster1	1,2,3,4,5,6,7,7,8,8,9,10	0.769552	0.756838	1.16852	0	4.76436e-09	0	0.00096416	0	0	0.0496704
			Cluster2	2,2,2,3,3,4,5,5,6,7,7,8,8,8,8,9,9,9,10,10,11,11	0.522452	0.521235	0.823102	0	0.00408226	0	0.00986406	0	0	0.495547
			Cluster3	1,1,1,2,2,3,3,4,4,4,5,5,6,6,6,7,8,8,9,9,10,10,10,11	0.658424	0.615478	0.930525	0	0.00863144	0	0.0204951	0	0	0.83353
	Right	CH1	Cluster1	3,4,5,7,7,7,8,8,9,10,10,11	0.634765	0.670327	1.20051	0	0.00577545	0	0.00468078	0	0	0.38205
			Cluster2	1,1,1,1,3,3,4,4,4,5,7,7,8,8,8,9,9,9,10,10,10,11,11	0.583158	0.623216	1.16169	0	0.00780063	0	0.0128592	0	0	0.562241
			Cluster3	4,4,4,5,7,8,8,10,11	0.189255	0.431678	0.73818	0	0.0161926	0	0.0174378	0	0	0.904195
		CH2	Cluster1	1,1,2,3,3,4,7,8,9,10	0.822088	0.870405	1.2385	0	0.00586854	0	0.0127916	0	0	0.363931
			Cluster2	1,1,1,2,2,3,4,4,5,5,7,7,8,8,9,9,9,9,10	0.627849	0.595009	0.970406	0	0.0102356	0	0.010857	0	0	0.829948
			Cluster3	1,1,3,3,4,5,7,7,8,9,10,10,10	0.551013	0.592604	0.758075	0	0.00839339	0	0.0170211	0	0	0.81023
		CH3	Cluster1	1,3,5,6,6,7,8,9,10,10	0.778181	0.708435	0.974277	0	2.05778e-06	0	0.00485209	0	0	0.407688
			Cluster2	1,2,2,3,3,4,4,5,5,6,6,7,8,8,9,9,9,9,10,10	0.692451	0.629281	0.803664	0	0.00242263	0	0.00802671	0	0	0.665695
			Cluster3	1,1,2,3,3,4,5,6,6,7,7,8,9,9,10,10,10	0.596153	0.560258	0.699609	0	0.00980216	0	0.0167317	0	0	0.871939
		CH4	Cluster1	1,2,3,5,5,6,9,10,11	0.754187	0.760915	1.24716	0	0.00119326	0	0.00302288	0	0	0.085081
			Cluster2	1,1,2,2,2,3,3,3,4,4,5,5,5,6,6,7,7,8,8,9,10,11,11	0.67278	0.609766	1.12429	0	0.00604397	0	0.0101934	0	0	0.561272
			Cluster3	1,1,1,1,2,2,3,3,4,5,5,6,6,6,7,8,9,10,10,11	0.530734	0.511062	0.903287	0	0.00870217	0	0.0186312	0	0	0.74166
	Dominant muscles	Cluster1	MG, LG, Sol, Ham
		Cluster2	TA, VL, VM, RF, Ham, AL, TFL, GM
		Cluster3	TA, ES, ExtO
	CH1-CH4	Linear fitting: within-cluster KS SD over muscle-parameter SD and MS SD
			pValueVsConstantModel: Ftest	RMSE	Factors	Estimate (Coefficients)	Standard Error	tStat	pValue
		c1	0.37	0.0487	Intercept	0.227744	0.0461049	4.93971	6.09723e-05
					Within-cluster SD of the Muscle Paramter	-0.0672669	0.0734987	-0.915212	0.370003
		c2	0.103	0.0467	Intercept	0.2728	0.0516056	5.28625	2.64165e-05
					Within-cluster SD of the Muscle Paramter	-0.142271	0.0836545	-1.7007	0.103094
		ShapeFactor	0.0531	0.0455	Intercept	0.273468	0.0435231	6.28329	2.52916e-06
					Within-cluster SD of the Muscle Paramter	-0.0934396	0.0457069	-2.04432	0.0530719
		OptimalFibreLength	0.379	0.0487	Intercept	0.171514	0.0194628	8.81238	1.14281e-08
					Within-cluster SD of the Muscle Paramter	2.38088	2.65018	0.898386	0.378707
		TendonSlackLength	0.0874	0.0874	Intercept	0.150893	0.0220596	6.84025	7.16582e-07
					Within-cluster SD of the Muscle Paramter	3.22445	1.80232	1.78905	0.0873856
		StrengthCoefficient	0.0332	0.0447	Intercept	0.139375	0.0226697	6.14808	3.4548e-06
					Within-cluster SD of the Muscle Paramter	0.0762964	0.0335748	2.27243	0.0331833
	CH4	Linear fitting: within-cluster KS SD over muscle-parameter SD and MS SD
			pValueVsConstantModel: Ftest	MSE	Factors	Estimate (Coefficients)	Standard Error	tStat	pValue
		c1	0.465	0.0387	Intercept	0.443321	0.174472	2.54093	0.0846109
					Within-cluster SD of the Muscle Paramter	-0.244805	0.174518	-1.40275	0.255269
					Within-cluster SD of MS (dominant muscles)	-0.463557	0.708432	-0.654342	0.55958
		c2	0.252	0.0315	Intercept	0.475564	0.136068	3.49504	0.0396225
					Within-cluster SD of the Muscle Paramter	-0.290468	0.13728	-2.11588	0.124669
					Within-cluster SD of MS (dominant muscles)	-0.5287	0.574838	-0.919738	0.425539
		ShapeFactor	0.341	0.0349	Intercept	0.465142	0.154404	3.0125	0.057098
					Within-cluster SD of the Muscle Paramter	-0.17226	0.0976317	-1.76438	0.175857
					Within-cluster SD of MS (dominant muscles)	-0.488091	0.634174	-0.769649	0.497557
		OptimalFibreLength	0.0207	0.0137	Intercept	0.344603	0.0372855	9.24229	0.00267994
					Within-cluster SD of the Muscle Paramter	13.4638	2.22523	6.05052	0.00905635
					Within-cluster SD of MS (dominant muscles)	-1.37564	0.314189	-4.37838	0.0220517
		TendonSlackLength	0.00616	0.00915	Intercept	0.369201	0.0261445	14.1216	0.000769198
					Within-cluster SD of the Muscle Paramter	6.89825	0.744797	9.26191	0.0026634
					Within-cluster SD of MS (dominant muscles)	-1.61585	0.22572	-7.15865	0.0056141
		StrengthCoefficient	0.00494	0.0085	Intercept	0.307473	0.021491	14.3071	0.000739999
					Within-cluster SD of the Muscle Paramter	0.14024	0.0140316	9.99455	0.0021318
					Within-cluster SD of MS (dominant muscles)	-1.1075	0.176417	-6.27775	0.00816103
