# Supplementary material for: Functional symmetrization of neuromotor modules during locomotor development in human infants
Source: Commun Biol. 2025 Dec 18;8:1782. doi: 10.1038/s42003-025-09198-y (PMC12714737; doi:10.1038/s42003-025-09198-y)
Supplement: Supplementary file 8 — Supplementary Data 5 [file 42003_2025_9198_MOESM8_ESM.xlsx]

## Sheet: the number of AC clusters
		The number of AC clusters
	Infants	CH1	CH2	CH3	CH4
Left Lower Limb	s1	2	2	4	4
	s2	NaN	2	2	6
	s3	3	2	4	5
	s4	2	2	2	5
	s5	2	4	6	5
	s6	2	NaN	2	5
	s7	2	2	2	3
	s8	2	4	6	6
	s9	3	2	3	6
	s10	2	5	2	7
	s11	2	3	NaN	2
Right Lower Limb	s1	2	2	4	7
	s2	NaN	3	2	6
	s3	NaN	4	5	6
	s4	2	2	2	2
	s5	3	2	3	7
	s6	NaN	NaN	4	8
	s7	2	2	3	2
	s8	2	3	5	2
	s9	4	3	2	3
	s10	2	2	2	4
	s11	2	NaN	NaN	3
		Adult			Elder
Left Lower Limb	s1	6		s1	5
	s2	2		s2	7
	s3	5		s3	4
	s4	6		s4	3
	s5	5		s5	5
	s6	5		s6	4
	s7	5		s7	5
Right Lower Limb	s1	4		s1	1
	s2	4		s2	3
	s3	5		s3	2
	s4	4		s4	5
	s5	5		s5	6
	s6	5		s6	3
	s7	4		s7	5

## Sheet: GaitStability
		AC GaitStability
	Infants	CH1	CH2	CH3	CH4
Left Lower Limb	s1	0.216186	0.438791	0.783088	0.796129
	s2	NaN	0.397282	0.724859	0.890176
	s3	0.450082	0.496757	0.628075	0.894795
	s4	0.699216	0.471354	0.576141	0.872847
	s5	0.645814	0.605623	0.588773	0.9262
	s6	0.607725	NaN	0.488801	0.747836
	s7	0.243022	0.576061	0.759779	0.877668
	s8	0.344222	0.556675	0.372548	0.799459
	s9	0.429081	0.485302	0.584634	0.876773
	s10	0.324781	0.415432	0.62335	0.833458
	s11	0.363526	0.572435	NaN	0.922789
Right Lower Limb	s1	0.333761	0.284659	0.665402	0.865968
	s2	NaN	0.417997	0.574851	0.872468
	s3	NaN	0.455778	0.69947	0.886291
	s4	0.448108	0.477135	0.555325	0.902834
	s5	0.513263	0.656531	0.729911	0.875613
	s6	NaN	NaN	0.542056	0.767003
	s7	0.402647	0.48937	0.614941	0.907627
	s8	0.331285	0.749151	0.586948	0.863472
	s9	0.284232	0.430358	0.580827	0.888052
	s10	0.296078	0.420279	0.571016	0.818323
	s11	0.253062	NaN	NaN	0.900775
		Adult			Elder
Left Lower Limb	s1	0.925407		s1	0.818461
	s2	0.903015		s2	0.803011
	s3	0.897013		s3	0.802833
	s4	0.928613		s4	0.927525
	s5	0.91293		s5	0.95902
	s6	0.844099		s6	0.941418
	s7	0.944849		s7	0.899403
Right Lower Limb	s1	0.949148		s1	0.906222
	s2	0.921945		s2	0.965177
	s3	0.944517		s3	0.749289
	s4	0.966849		s4	0.924151
	s5	0.924333		s5	0.907878
	s6	0.908731		s6	0.943083
	s7	0.951196		s7	0.845222

## Sheet: Bilateralsymmetry
	Bilateral AC Symmetry
	Infants	CH1	CH2	CH3	CH4
	s1	-0.00149097	0.055492	0.366522	0.442499
	s2	NaN	0.113231	0.131659	0.565415
	s3	0.0594811	0.0825676	0.349772	0.680339
	s4	0.0486249	0.193748	0.241509	0.729504
	s5	0.204089	0.197751	0.290452	0.608598
	s6	NaN	NaN	0.193678	0.332117
	s7	0.00921487	0.0558022	0.0378162	0.644158
	s8	0.0673205	0.307	0.101833	0.426613
	s9	0.0610242	0.147737	0.243731	0.543492
	s10	0.0331466	0.0936892	0.250462	0.560763
	s11	0.0255277	NaN	NaN	0.795885
		Adult			Elder
	s1	0.637531		s1	0.62725
	s2	0.574981		s2	0.49723
	s3	0.747994		s3	0.434653
	s4	0.78266		s4	0.570212
	s5	0.609638		s5	0.437312
	s6	0.472642		s6	0.661856
	s7	0.734199		s7	0.391874

## Sheet: PatternStability
		Pattern Stability
	Infants	CH1	CH2	CH3	CH4
Left Lower Limb	s1	0.35744	0.695783	0.981562	0.967157
	s2	NaN	0.650846	1	1
	s3	0.706662	0.561489	0.806526	1
	s4	0.0876031	0.674778	0.901908	0.985944
	s5	0.871637	0.797704	0.846673	1
	s6	0.603895	NaN	0.632622	0.907364
	s7	0.156905	0.793802	1	0.985427
	s8	0.554231	0.832942	0.497582	0.994613
	s9	0.471952	0.685505	0.819084	0.99709
	s10	0.47284	0.722789	0.796252	0.980443
	s11	0.602532	0.681042	NaN	1
Right Lower Limb	s1	0.901768	0.360873	0.81481	1
	s2	NaN	0.584107	0.886243	0.970998
	s3	NaN	0.641571	0.926707	1
	s4	0.75	0.595322	0.705294	1
	s5	0.511617	0.882452	0.910272	0.97766
	s6	NaN	NaN	0.824178	0.876085
	s7	0.611915	0.835041	0.858543	1
	s8	0.44071	1	0.790087	1
	s9	0.339464	0.445324	0.955964	1
	s10	0.670067	0.720234	0.953399	0.956786
	s11	0.322673	NaN	NaN	1
		Adult			Elder
Left Lower Limb	s1	1		s1	1
	s2	1		s2	0.892339
	s3	1		s3	0.962302
	s4	1		s4	1
	s5	1		s5	1
	s6	0.984703		s6	1
	s7	1		s7	1
Right Lower Limb	s1	1		s1	NaN
	s2	1		s2	1
	s3	1		s3	1
	s4	1		s4	1
	s5	1		s5	1
	s6	1		s6	1
	s7	1		s7	0.946695

## Sheet: MLE
		MLE
	Infants	CH1	CH2	CH3	CH4
Left Lower Limb	s1	7.82117	-0.682562	-11.0916	-12.404
	s2	NaN	1.57327	-16.3574	-8.65923
	s3	1.08109	1.10168	-8.18418	-3.93165
	s4	-13.2576	-2.49754	1.18222	-4.84013
	s5	-1.7903	-8.46945	5.8942	-7.48017
	s6	-10.6428	NaN	-12.891	-11.3785
	s7	-11.8603	-8.09008	-8.50593	-8.57404
	s8	9.81359	3.87521	-9.12482	3.67482
	s9	2.69333	-0.638759	2.34617	-3.11047
	s10	6.92919	1.79478	3.06697	-9.33437
	s11	2.71475	-3.94837	NaN	-7.44058
Right Lower Limb	s1	2.0979	8.33464	-7.57052	-2.02103
	s2	NaN	-16.9641	-18.9116	-9.28557
	s3	2.316	5.69899	-1.5408	-6.56979
	s4	10.5233	-16.9538	-14.2558	-12.5707
	s5	-13.5766	-17.739	-15.1597	-0.713089
	s6	NaN	NaN	5.06771	-9.70023
	s7	9.94521	-1.88728	-12.4976	-8.3011
	s8	11.288	-4.00227	-5.91217	-11.2877
	s9	-8.7366	6.16289	6.76024	-14.8644
	s10	6.33689	-4.35261	8.53002	-12.0037
	s11	-0.382251	NaN	NaN	-9.18556
		Adult			Elder
Left Lower Limb	s1	4.10382		s1	4.81505
	s2	-11.8854		s2	-7.81573
	s3	-14.147		s3	-17.0767
	s4	14.0401		s4	-12.1881
	s5	7.62231		s5	4.34959
	s6	0.994834		s6	-16.244
	s7	-2.4024		s7	6.88993
Right Lower Limb	s1	-7.15019		s1	-15.5456
	s2	-10.0748		s2	-13.6803
	s3	-13.1324		s3	-13.6618
	s4	-13.1596		s4	12.5797
	s5	1.77843		s5	6.69321
	s6	4.92699		s6	-16.7282
	s7	-9.68452		s7	-4.97312
